# Supplementary material for: The Legionella pneumophila effector Lpg1137 is a homologue of mitochondrial SLC25 carrier proteins, not of known serine proteases
Source: PeerJ. 2017 Sep 26;5:e3849. doi: 10.7717/peerj.3849 (PMC5621508; doi:10.7717/peerj.3849)
Supplement: Supplemental Information 1 — CLANS clustering file (MC pseudorepeats, as used for Fig. 4) [file peerj-05-3849-s001.zip]

Archive with 1 entries (1 files):
- lpg_MCs_E_1_convergd.clans
