# Supplementary material for: The Legionella pneumophila effector Lpg1137 is a homologue of mitochondrial SLC25 carrier proteins, not of known serine proteases
Source: PeerJ. 2017 Sep 26;5:e3849. doi: 10.7717/peerj.3849 (PMC5621508; doi:10.7717/peerj.3849)
Supplement: Supplemental Information 2 — PDB coordinate file, lpg1137 structure model (as used for Fig. 3) [file peerj-05-3849-s002.zip › c4c9qB_modelof_lpg1137.pdb]

ATOM      1  N   PHE    33    -200.445 -55.073  64.486  1.00 21.07           N  
ATOM      2  CA  PHE    33    -199.807 -53.769  64.334  1.00 26.01           C  
ATOM      3  C   PHE    33    -200.829 -52.634  64.400  1.00 23.48           C  
ATOM      4  O   PHE    33    -200.657 -51.671  65.156  1.00 24.19           O  
ATOM      5  CB  PHE    33    -199.037 -53.714  63.011  1.00  9.61           C  
ATOM      6  CG  PHE    33    -198.238 -52.457  62.823  1.00  0.00           C  
ATOM      7  CD1 PHE    33    -197.038 -52.276  63.491  1.00  0.00           C  
ATOM      8  CD2 PHE    33    -198.679 -51.461  61.967  1.00  0.00           C  
ATOM      9  CE1 PHE    33    -196.298 -51.122  63.316  1.00  0.00           C  
ATOM     10  CE2 PHE    33    -197.943 -50.306  61.786  1.00  0.00           C  
ATOM     11  CZ  PHE    33    -196.751 -50.136  62.462  1.00  0.00           C  
ATOM     12  N   LYS    34    -201.900 -52.760  63.620  1.00 21.13           N  
ATOM     13  CA  LYS    34    -202.925 -51.721  63.559  1.00 13.82           C  
ATOM     14  C   LYS    34    -203.654 -51.563  64.893  1.00 28.34           C  
ATOM     15  O   LYS    34    -203.816 -50.446  65.394  1.00 44.92           O  
ATOM     16  CB  LYS    34    -203.930 -52.030  62.447  1.00 11.34           C  
ATOM     17  CG  LYS    34    -205.011 -50.959  62.287  1.00  0.00           C  
ATOM     18  CD  LYS    34    -205.966 -51.223  61.121  1.00  0.00           C  
ATOM     19  CE  LYS    34    -207.068 -50.170  60.982  1.00  0.00           C  
ATOM     20  NZ  LYS    34    -207.975 -50.530  59.870  1.00  0.00           N  
ATOM     21  N   THR    35    -204.090 -52.681  65.464  1.00 32.35           N  
ATOM     22  CA  THR    35    -204.780 -52.662  66.749  1.00 28.98           C  
ATOM     23  C   THR    35    -203.837 -52.224  67.863  1.00 34.21           C  
ATOM     24  O   THR    35    -204.273 -51.665  68.872  1.00 28.18           O  
ATOM     25  CB  THR    35    -205.375 -54.035  67.066  1.00 31.67           C  
ATOM     26  OG1 THR    35    -204.346 -55.012  67.120  1.00  0.00           O  
ATOM     27  CG2 THR    35    -206.384 -54.418  65.969  1.00  0.00           C  
ATOM     28  N   GLY    36    -202.546 -52.482  67.678  1.00 29.53           N  
ATOM     29  CA  GLY    36    -201.542 -51.982  68.599  1.00 26.23           C  
ATOM     30  C   GLY    36    -201.521 -50.468  68.525  1.00 22.95           C  
ATOM     31  O   GLY    36    -201.388 -49.777  69.541  1.00 27.75           O  
ATOM     32  N   ALA    37    -201.673 -49.955  67.307  1.00 19.92           N  
ATOM     33  CA  ALA    37    -201.753 -48.524  67.087  1.00 18.68           C  
ATOM     34  C   ALA    37    -202.977 -47.919  67.741  1.00 23.37           C  
ATOM     35  O   ALA    37    -202.915 -46.826  68.301  1.00 27.80           O  
ATOM     36  CB  ALA    37    -201.761 -48.225  65.592  1.00  0.00           O  
ATOM     37  N   ILE    38    -204.094 -48.635  67.666  1.00 22.57           N  
ATOM     38  CA  ILE    38    -205.331 -48.190  68.297  1.00 23.24           C  
ATOM     39  C   ILE    38    -205.168 -48.138  69.813  1.00 24.90           C  
ATOM     40  O   ILE    38    -205.544 -47.155  70.457  1.00 29.18           O  
ATOM     41  CB  ILE    38    -206.512 -49.113  67.942  1.00 27.80           C  
ATOM     42  CG1 ILE    38    -206.918 -49.046  66.460  1.00  0.00           C  
ATOM     43  CG2 ILE    38    -207.796 -48.794  68.726  1.00  0.00           C  
ATOM     44  CD1 ILE    38    -207.894 -50.146  66.047  1.00  0.00           C  
ATOM     45  N   SER    39    -204.593 -49.201  70.369  1.00 24.29           N  
ATOM     46  CA  SER    39    -204.345 -49.290  71.804  1.00 27.14           C  
ATOM     47  C   SER    39    -203.458 -48.151  72.291  1.00 27.53           C  
ATOM     48  O   SER    39    -203.748 -47.515  73.308  1.00 41.99           O  
ATOM     49  CB  SER    39    -203.702 -50.635  72.151  1.00 29.44           C  
ATOM     50  OG  SER    39    -203.423 -50.725  73.539  1.00  0.00           O  
ATOM     51  N   PHE    40    -202.382 -47.890  71.555  1.00 22.74           N  
ATOM     52  CA  PHE    40    -201.469 -46.810  71.910  1.00 22.52           C  
ATOM     53  C   PHE    40    -202.161 -45.456  71.801  1.00 18.55           C  
ATOM     54  O   PHE    40    -201.956 -44.575  72.637  1.00 18.14           O  
ATOM     55  CB  PHE    40    -200.239 -46.846  71.029  1.00 29.21           C  
ATOM     56  CG  PHE    40    -199.359 -45.716  71.442  1.00  0.00           C  
ATOM     57  CD1 PHE    40    -198.535 -45.788  72.587  1.00  0.00           C  
ATOM     58  CD2 PHE    40    -199.335 -44.532  70.680  1.00  0.00           C  
ATOM     59  CE1 PHE    40    -197.694 -44.704  72.971  1.00  0.00           C  
ATOM     60  CE2 PHE    40    -198.501 -43.431  71.043  1.00  0.00           C  
ATOM     61  CZ  PHE    40    -197.679 -43.519  72.196  1.00  0.00           C  
ATOM     62  N   THR    41    -202.980 -45.302  70.766  1.00 21.51           N  
ATOM     63  CA  THR    41    -203.695 -44.052  70.533  1.00 23.72           C  
ATOM     64  C   THR    41    -204.642 -43.748  71.686  1.00 19.08           C  
ATOM     65  O   THR    41    -204.681 -42.625  72.185  1.00 18.45           O  
ATOM     66  CB  THR    41    -204.460 -44.112  69.220  1.00 15.90           C  
ATOM     67  OG1 THR    41    -203.558 -44.289  68.138  1.00  0.00           O  
ATOM     68  CG2 THR    41    -205.239 -42.801  69.025  1.00  0.00           C  
ATOM     69  N   VAL    42    -205.396 -44.757  72.112  1.00 24.98           N  
ATOM     70  CA  VAL    42    -206.336 -44.594  73.216  1.00 20.42           C  
ATOM     71  C   VAL    42    -205.599 -44.339  74.528  1.00 21.01           C  
ATOM     72  O   VAL    42    -205.980 -43.461  75.310  1.00 19.60           O  
ATOM     73  CB  VAL    42    -207.245 -45.830  73.366  1.00 17.46           C  
ATOM     74  CG1 VAL    42    -208.184 -45.754  74.571  1.00  0.00           C  
ATOM     75  CG2 VAL    42    -208.159 -46.065  72.161  1.00  0.00           C  
ATOM     76  N   SER    43    -202.619 -43.026  75.007  1.00 25.71           N  
ATOM     77  CA  SER    43    -202.023 -41.693  75.012  1.00 22.48           C  
ATOM     78  C   SER    43    -203.080 -40.591  75.048  1.00 18.10           C  
ATOM     79  O   SER    43    -202.855 -39.523  75.617  1.00 23.06           O  
ATOM     80  CB  SER    43    -201.116 -41.509  73.793  1.00 16.76           C  
ATOM     81  OG  SER    43    -201.889 -41.531  72.602  1.00  0.00           O  
ATOM     82  N   ALA    44    -204.232 -40.852  74.437  1.00 20.69           N  
ATOM     83  CA  ALA    44    -205.318 -39.876  74.403  1.00 24.08           C  
ATOM     84  C   ALA    44    -205.952 -39.712  75.780  1.00 18.54           C  
ATOM     85  O   ALA    44    -206.368 -38.616  76.157  1.00 16.47           O  
ATOM     86  CB  ALA    44    -206.409 -40.277  73.389  1.00 18.86           C  
ATOM     87  N   GLY    45    -206.019 -40.808  76.528  1.00 18.13           N  
ATOM     88  CA  GLY    45    -206.634 -40.792  77.851  1.00 20.21           C  
ATOM     89  C   GLY    45    -205.835 -39.948  78.844  1.00 19.67           C  
ATOM     90  O   GLY    45    -206.412 -39.228  79.659  1.00 24.58           O  
ATOM     91  N   THR    46    -204.512 -40.040  78.770  1.00 14.08           N  
ATOM     92  CA  THR    46    -203.639 -39.316  79.690  1.00 12.46           C  
ATOM     93  C   THR    46    -203.065 -38.051  79.056  1.00 16.47           C  
ATOM     94  O   THR    46    -202.009 -37.567  79.463  1.00 27.31           O  
ATOM     95  CB  THR    46    -202.515 -40.222  80.170  1.00 14.20           C  
ATOM     96  OG1 THR    46    -201.775 -40.710  79.061  1.00  0.00           O  
ATOM     97  CG2 THR    46    -203.114 -41.408  80.945  1.00  0.00           C  
ATOM     98  N   GLN    47    -203.758 -37.528  78.051  1.00 17.01           N  
ATOM     99  CA  GLN    47    -203.313 -36.327  77.347  1.00 19.04           C  
ATOM    100  C   GLN    47    -203.395 -35.015  78.155  1.00 22.63           C  
ATOM    101  O   GLN    47    -202.451 -34.220  78.115  1.00 22.84           O  
ATOM    102  CB  GLN    47    -204.103 -36.172  76.042  1.00 18.65           C  
ATOM    103  CG  GLN    47    -203.623 -35.010  75.172  1.00  0.00           C  
ATOM    104  CD  GLN    47    -202.183 -35.289  74.765  1.00  0.00           C  
ATOM    105  OE1 GLN    47    -201.844 -36.400  74.361  1.00  0.00           O  
ATOM    106  NE2 GLN    47    -201.258 -34.296  74.850  1.00  0.00           N  
ATOM    107  N   PRO    48    -204.511 -34.770  78.878  1.00 24.49           N  
ATOM    108  CA  PRO    48    -204.575 -33.511  79.638  1.00 29.66           C  
ATOM    109  C   PRO    48    -203.466 -33.343  80.678  1.00 21.93           C  
ATOM    110  O   PRO    48    -202.836 -32.283  80.731  1.00 37.91           O  
ATOM    111  CB  PRO    48    -205.944 -33.585  80.332  1.00 25.76           C  
ATOM    112  CG  PRO    48    -206.354 -35.015  80.254  1.00  0.00           C  
ATOM    113  CD  PRO    48    -205.780 -35.513  78.976  1.00  0.00           C  
ATOM    114  N   PHE    49    -203.230 -34.374  81.484  1.00 11.56           N  
ATOM    115  CA  PHE    49    -202.176 -34.327  82.492  1.00 17.76           C  
ATOM    116  C   PHE    49    -200.811 -34.165  81.818  1.00 20.76           C  
ATOM    117  O   PHE    49    -199.902 -33.543  82.372  1.00 19.00           O  
ATOM    118  CB  PHE    49    -202.197 -35.590  83.392  1.00 18.19           C  
ATOM    119  CG  PHE    49    -203.328 -35.439  84.351  1.00  0.00           C  
ATOM    120  CD1 PHE    49    -204.552 -36.123  84.179  1.00  0.00           C  
ATOM    121  CD2 PHE    49    -203.192 -34.594  85.466  1.00  0.00           C  
ATOM    122  CE1 PHE    49    -205.627 -35.974  85.103  1.00  0.00           C  
ATOM    123  CE2 PHE    49    -204.253 -34.427  86.408  1.00  0.00           C  
ATOM    124  CZ  PHE    49    -205.477 -35.120  86.223  1.00  0.00           C  
ATOM    125  N   GLN    50    -200.680 -34.710  80.612  1.00 26.60           N  
ATOM    126  CA  GLN    50    -199.450 -34.584  79.842  1.00 22.33           C  
ATOM    127  C   GLN    50    -199.217 -33.133  79.435  1.00 20.64           C  
ATOM    128  O   GLN    50    -198.102 -32.614  79.557  1.00 28.40           O  
ATOM    129  CB  GLN    50    -199.498 -35.479  78.601  1.00 32.52           C  
ATOM    130  CG  GLN    50    -198.210 -35.445  77.775  1.00  0.00           C  
ATOM    131  CD  GLN    50    -198.369 -36.421  76.618  1.00  0.00           C  
ATOM    132  OE1 GLN    50    -199.421 -37.034  76.445  1.00  0.00           O  
ATOM    133  NE2 GLN    50    -197.332 -36.617  75.760  1.00  0.00           N  
ATOM    134  N   TYR    51    -200.272 -32.475  78.961  1.00 20.30           N  
ATOM    135  CA  TYR    51    -200.152 -31.077  78.570  1.00 22.67           C  
ATOM    136  C   TYR    51    -199.878 -30.213  79.791  1.00 23.16           C  
ATOM    137  O   TYR    51    -199.148 -29.229  79.705  1.00 23.65           O  
ATOM    138  CB  TYR    51    -201.405 -30.573  77.856  1.00 14.76           C  
ATOM    139  CG  TYR    51    -201.176 -29.144  77.503  1.00  0.00           C  
ATOM    140  CD1 TYR    51    -200.368 -28.817  76.406  1.00  0.00           C  
ATOM    141  CD2 TYR    51    -201.762 -28.096  78.247  1.00  0.00           C  
ATOM    142  CE1 TYR    51    -200.131 -27.477  76.040  1.00  0.00           C  
ATOM    143  CE2 TYR    51    -201.531 -26.728  77.888  1.00  0.00           C  
ATOM    144  CZ  TYR    51    -200.710 -26.440  76.778  1.00  0.00           C  
ATOM    145  OH  TYR    51    -200.456 -25.141  76.398  1.00  0.00           O  
ATOM    146  N   LEU    52    -200.473 -30.574  80.924  1.00 22.60           N  
ATOM    147  CA  LEU    52    -200.208 -29.869  82.173  1.00 23.60           C  
ATOM    148  C   LEU    52    -198.730 -30.002  82.532  1.00 25.60           C  
ATOM    149  O   LEU    52    -198.093 -29.039  82.969  1.00 16.01           O  
ATOM    150  CB  LEU    52    -201.084 -30.399  83.326  1.00 13.78           C  
ATOM    151  CG  LEU    52    -202.567 -30.055  83.175  1.00  0.00           C  
ATOM    152  CD1 LEU    52    -203.491 -30.711  84.200  1.00  0.00           C  
ATOM    153  CD2 LEU    52    -202.900 -28.569  83.296  1.00  0.00           C  
ATOM    154  N   LEU    53    -198.187 -31.198  82.321  1.00 26.86           N  
ATOM    155  CA  LEU    53    -196.767 -31.450  82.537  1.00 27.21           C  
ATOM    156  C   LEU    53    -195.907 -30.547  81.663  1.00 18.78           C  
ATOM    157  O   LEU    53    -194.984 -29.897  82.151  1.00 11.88           O  
ATOM    158  CB  LEU    53    -196.422 -32.912  82.250  1.00 17.82           C  
ATOM    159  CG  LEU    53    -194.939 -33.238  82.442  1.00  0.00           C  
ATOM    160  CD1 LEU    53    -194.412 -33.032  83.862  1.00  0.00           C  
ATOM    161  CD2 LEU    53    -194.550 -34.682  82.126  1.00  0.00           C  
ATOM    162  N   ASN    54    -196.217 -30.510  80.370  1.00 13.38           N  
ATOM    163  CA  ASN    54    -195.445 -29.708  79.425  1.00 18.07           C  
ATOM    164  C   ASN    54    -195.546 -28.212  79.738  1.00 15.20           C  
ATOM    165  O   ASN    54    -194.580 -27.466  79.569  1.00 19.65           O  
ATOM    166  CB  ASN    54    -195.902 -29.975  77.974  1.00 18.37           C  
ATOM    167  CG  ASN    54    -195.402 -31.354  77.569  1.00  0.00           C  
ATOM    168  OD1 ASN    54    -194.474 -31.892  78.170  1.00  0.00           O  
ATOM    169  ND2 ASN    54    -195.988 -31.999  76.525  1.00  0.00           N  
ATOM    170  N   LYS    55    -196.711 -27.782  80.211  1.00  8.08           N  
ATOM    171  CA  LYS    55    -196.930 -26.385  80.570  1.00 14.34           C  
ATOM    172  C   LYS    55    -196.139 -25.984  81.815  1.00 13.56           C  
ATOM    173  O   LYS    55    -195.465 -24.953  81.822  1.00 12.12           O  
ATOM    174  CB  LYS    55    -198.420 -26.114  80.789  1.00 33.09           C  
ATOM    175  CG  LYS    55    -198.733 -24.654  81.122  1.00  0.00           C  
ATOM    176  CD  LYS    55    -200.229 -24.364  81.258  1.00  0.00           C  
ATOM    177  CE  LYS    55    -200.540 -22.911  81.624  1.00  0.00           C  
ATOM    178  NZ  LYS    55    -202.000 -22.733  81.789  1.00  0.00           N  
ATOM    179  N   LEU    56    -196.225 -26.795  82.865  1.00 15.39           N  
ATOM    180  CA  LEU    56    -195.500 -26.516  84.102  1.00 17.62           C  
ATOM    181  C   LEU    56    -193.990 -26.580  83.874  1.00 18.53           C  
ATOM    182  O   LEU    56    -193.231 -25.780  84.425  1.00 15.68           O  
ATOM    183  CB  LEU    56    -195.895 -27.502  85.225  1.00 15.06           C  
ATOM    184  CG  LEU    56    -197.323 -27.300  85.739  1.00  0.00           C  
ATOM    185  CD1 LEU    56    -197.811 -28.364  86.721  1.00  0.00           C  
ATOM    186  CD2 LEU    56    -197.561 -25.990  86.487  1.00  0.00           C  
ATOM    187  N   GLN    57    -193.567 -27.528  83.044  1.00 13.24           N  
ATOM    188  CA  GLN    57    -192.151 -27.757  82.781  1.00  8.54           C  
ATOM    189  C   GLN    57    -191.504 -26.588  82.045  1.00 14.98           C  
ATOM    190  O   GLN    57    -190.383 -26.187  82.360  1.00 17.88           O  
ATOM    191  CB  GLN    57    -191.972 -29.042  81.971  1.00  9.54           C  
ATOM    192  CG  GLN    57    -190.533 -29.474  81.768  1.00  0.00           C  
ATOM    193  CD  GLN    57    -190.431 -30.739  80.937  1.00  0.00           C  
ATOM    194  OE1 GLN    57    -191.093 -30.873  79.909  1.00  0.00           O  
ATOM    195  NE2 GLN    57    -189.608 -31.678  81.388  1.00  0.00           N  
ATOM    196  N   PHE    58    -192.218 -26.043  81.066  1.00 12.38           N  
ATOM    197  CA  PHE    58    -191.673 -24.991  80.215  1.00 12.38           C  
ATOM    198  C   PHE    58    -192.368 -23.648  80.404  1.00 20.29           C  
ATOM    199  O   PHE    58    -192.538 -22.890  79.449  1.00 16.98           O  
ATOM    200  CB  PHE    58    -191.759 -25.410  78.746  1.00  8.01           C  
ATOM    201  CG  PHE    58    -190.865 -26.588  78.563  1.00  0.00           C  
ATOM    202  CD1 PHE    58    -191.349 -27.913  78.631  1.00  0.00           C  
ATOM    203  CD2 PHE    58    -189.494 -26.394  78.312  1.00  0.00           C  
ATOM    204  CE1 PHE    58    -190.486 -29.033  78.450  1.00  0.00           C  
ATOM    205  CE2 PHE    58    -188.608 -27.498  78.127  1.00  0.00           C  
ATOM    206  CZ  PHE    58    -189.108 -28.825  78.199  1.00  0.00           C  
ATOM    207  N   SER    59    -190.698 -15.856  79.212  1.00 31.66           N  
ATOM    208  CA  SER    59    -189.719 -15.122  78.415  1.00 24.60           C  
ATOM    209  C   SER    59    -190.308 -14.734  77.062  1.00 30.61           C  
ATOM    210  O   SER    59    -190.165 -13.597  76.616  1.00 38.46           O  
ATOM    211  CB  SER    59    -188.445 -15.944  78.215  1.00 18.97           C  
ATOM    212  OG  SER    59    -187.815 -16.180  79.466  1.00  0.00           O  
ATOM    213  N   GLN    60    -190.966 -15.691  76.413  1.00 38.03           N  
ATOM    214  CA  GLN    60    -191.582 -15.458  75.111  1.00 31.09           C  
ATOM    215  C   GLN    60    -192.809 -14.556  75.212  1.00 30.40           C  
ATOM    216  O   GLN    60    -193.260 -13.997  74.211  1.00 54.11           O  
ATOM    217  CB  GLN    60    -191.966 -16.789  74.458  1.00 28.66           C  
ATOM    218  CG  GLN    60    -190.780 -17.633  74.017  1.00  0.00           C  
ATOM    219  CD  GLN    60    -191.198 -18.977  73.450  1.00  0.00           C  
ATOM    220  OE1 GLN    60    -192.362 -19.186  73.109  1.00  0.00           O  
ATOM    221  NE2 GLN    60    -190.245 -19.897  73.349  1.00  0.00           N  
ATOM    222  N   SER    61    -193.348 -14.415  76.419  1.00 26.94           N  
ATOM    223  CA  SER    61    -194.516 -13.583  76.640  1.00 23.86           C  
ATOM    224  C   SER    61    -195.816 -14.341  76.447  1.00 30.49           C  
ATOM    225  O   SER    61    -196.897 -13.751  76.439  1.00 25.10           O  
ATOM    226  CB  SER    61    -194.484 -12.376  75.699  1.00  0.00           O  
ATOM    227  OG  SER    61    -194.607 -12.805  74.351  1.00  0.00           O  
ATOM    228  N   GLY    62    -195.707 -15.657  76.294  1.00 39.62           N  
ATOM    229  CA  GLY    62    -196.868 -16.512  76.078  1.00 26.47           C  
ATOM    230  C   GLY    62    -197.667 -16.706  77.366  1.00 17.63           C  
ATOM    231  O   GLY    62    -198.891 -16.843  77.336  1.00 16.62           O  
ATOM    232  N   THR    63    -196.968 -16.713  78.496  1.00 24.70           N  
ATOM    233  CA  THR    63    -197.606 -16.897  79.794  1.00 18.84           C  
ATOM    234  C   THR    63    -197.599 -15.599  80.595  1.00 26.61           C  
ATOM    235  O   THR    63    -196.628 -14.844  80.560  1.00 34.80           O  
ATOM    236  CB  THR    63    -196.908 -18.008  80.580  1.00 19.39           C  
ATOM    237  OG1 THR    63    -196.981 -19.233  79.863  1.00  0.00           O  
ATOM    238  CG2 THR    63    -197.596 -18.175  81.945  1.00  0.00           C  
ATOM    239  N   PRO    64    -198.686 -15.344  81.319  1.00 29.48           N  
ATOM    240  CA  PRO    64    -198.815 -14.119  82.098  1.00 23.91           C  
ATOM    241  C   PRO    64    -198.147 -14.258  83.462  1.00 29.39           C  
ATOM    242  O   PRO    64    -197.235 -13.501  83.797  1.00 32.86           O  
ATOM    243  CB  PRO    64    -200.289 -13.748  82.271  1.00 18.80           C  
ATOM    244  CG  PRO    64    -201.234 -14.949  82.189  1.00  0.00           C  
ATOM    245  CD  PRO    64    -200.758 -16.039  81.228  1.00  0.00           C  
ATOM    246  N   SER    65    -198.605 -15.229  84.246  1.00 29.19           N  
ATOM    247  CA  SER    65    -198.035 -15.478  85.564  1.00 25.61           C  
ATOM    248  C   SER    65    -197.605 -16.933  85.688  1.00 21.81           C  
ATOM    249  O   SER    65    -198.187 -17.814  85.056  1.00 22.91           O  
ATOM    250  CB  SER    65    -199.038 -15.125  86.663  1.00 18.29           C  
ATOM    251  OG  SER    65    -199.349 -13.741  86.614  1.00  0.00           O  
ATOM    252  N   GLY    66    -196.584 -17.179  86.503  1.00 19.28           N  
ATOM    253  CA  GLY    66    -196.073 -18.530  86.702  1.00 19.51           C  
ATOM    254  C   GLY    66    -197.135 -19.427  87.327  1.00 22.68           C  
ATOM    255  O   GLY    66    -197.898 -18.991  88.188  1.00 22.58           O  
ATOM    256  N   LEU    67    -197.183 -20.680  86.885  1.00 36.37           N  
ATOM    257  CA  LEU    67    -198.137 -21.640  87.424  1.00 27.23           C  
ATOM    258  C   LEU    67    -197.787 -21.999  88.864  1.00 29.57           C  
ATOM    259  O   LEU    67    -196.655 -22.381  89.161  1.00 35.94           O  
ATOM    260  CB  LEU    67    -198.182 -22.904  86.563  1.00 22.06           C  
ATOM    261  CG  LEU    67    -198.736 -22.665  85.157  1.00  0.00           C  
ATOM    262  CD1 LEU    67    -198.680 -23.876  84.226  1.00  0.00           C  
ATOM    263  CD2 LEU    67    -200.204 -22.244  85.105  1.00  0.00           C  
ATOM    264  N   SER    68    -198.766 -21.869  89.754  1.00 27.13           N  
ATOM    265  CA  SER    68    -198.559 -22.159  91.167  1.00 17.07           C  
ATOM    266  C   SER    68    -198.495 -23.662  91.422  1.00 17.87           C  
ATOM    267  O   SER    68    -197.975 -24.106  92.444  1.00 19.01           O  
ATOM    268  CB  SER    68    -199.670 -21.530  92.011  1.00 17.77           C  
ATOM    269  OG  SER    68    -199.435 -21.726  93.393  1.00  0.00           O  
ATOM    270  N   GLY    69    -199.026 -24.441  90.484  1.00 19.50           N  
ATOM    271  CA  GLY    69    -199.005 -25.887  90.601  1.00 16.28           C  
ATOM    272  C   GLY    69    -199.852 -26.588  89.555  1.00 19.33           C  
ATOM    273  O   GLY    69    -200.229 -25.994  88.545  1.00 21.60           O  
ATOM    274  N   GLY    70    -208.981 -21.432  77.857  1.00 31.59           N  
ATOM    275  CA  GLY    70    -209.029 -22.033  76.526  1.00 28.54           C  
ATOM    276  C   GLY    70    -210.210 -22.982  76.335  1.00 32.24           C  
ATOM    277  O   GLY    70    -210.848 -22.984  75.282  1.00 43.63           O  
ATOM    278  N   LEU    71    -210.498 -23.786  77.352  1.00 20.63           N  
ATOM    279  CA  LEU    71    -211.571 -24.757  77.267  1.00 19.16           C  
ATOM    280  C   LEU    71    -211.113 -26.151  77.647  1.00 35.95           C  
ATOM    281  O   LEU    71    -209.998 -26.333  78.134  1.00 52.29           O  
ATOM    282  CB  LEU    71    -212.149 -24.775  75.847  1.00  0.00           O  
ATOM    283  CG  LEU    71    -212.826 -23.463  75.448  1.00  0.00           C  
ATOM    284  CD1 LEU    71    -213.298 -23.396  73.996  1.00  0.00           C  
ATOM    285  CD2 LEU    71    -214.082 -23.115  76.245  1.00  0.00           C  
ATOM    286  N   PHE    72    -211.974 -27.139  77.421  1.00 36.13           N  
ATOM    287  CA  PHE    72    -211.679 -28.512  77.814  1.00 37.43           C  
ATOM    288  C   PHE    72    -210.924 -29.284  76.733  1.00 41.39           C  
ATOM    289  O   PHE    72    -210.048 -30.093  77.039  1.00 38.23           O  
ATOM    290  CB  PHE    72    -212.973 -29.247  78.173  1.00 26.91           C  
ATOM    291  CG  PHE    72    -213.512 -28.627  79.416  1.00  0.00           C  
ATOM    292  CD1 PHE    72    -214.587 -27.711  79.390  1.00  0.00           C  
ATOM    293  CD2 PHE    72    -212.946 -28.951  80.663  1.00  0.00           C  
ATOM    294  CE1 PHE    72    -215.098 -27.125  80.584  1.00  0.00           C  
ATOM    295  CE2 PHE    72    -213.439 -28.378  81.875  1.00  0.00           C  
ATOM    296  CZ  PHE    72    -214.519 -27.460  81.833  1.00  0.00           C  
ATOM    297  N   ARG    73    -211.259 -29.031  75.471  1.00 36.73           N  
ATOM    298  CA  ARG    73    -210.638 -29.749  74.361  1.00 31.00           C  
ATOM    299  C   ARG    73    -209.170 -29.366  74.192  1.00 37.88           C  
ATOM    300  O   ARG    73    -208.381 -30.120  73.618  1.00 43.27           O  
ATOM    301  CB  ARG    73    -211.380 -29.491  73.031  1.00 19.93           C  
ATOM    302  CG  ARG    73    -212.762 -30.144  72.967  1.00  0.00           C  
ATOM    303  CD  ARG    73    -213.519 -29.849  71.671  1.00  0.00           C  
ATOM    304  NE  ARG    73    -214.860 -30.491  71.779  1.00  0.00           N  
ATOM    305  CZ  ARG    73    -215.831 -30.200  70.865  1.00  0.00           C  
ATOM    306  NH1 ARG    73    -215.312 -29.304  69.976  1.00  0.00           N  
ATOM    307  NH2 ARG    73    -216.944 -30.918  71.198  1.00  0.00           N  
ATOM    308  N   GLY    74    -208.806 -28.200  74.719  1.00 33.44           N  
ATOM    309  CA  GLY    74    -207.449 -27.686  74.588  1.00 23.11           C  
ATOM    310  C   GLY    74    -206.445 -28.553  75.340  1.00 16.59           C  
ATOM    311  O   GLY    74    -205.238 -28.452  75.122  1.00 21.77           O  
ATOM    312  N   MET    75    -206.948 -29.405  76.228  1.00 22.18           N  
ATOM    313  CA  MET    75    -206.093 -30.319  76.975  1.00 23.05           C  
ATOM    314  C   MET    75    -205.622 -31.472  76.095  1.00 26.33           C  
ATOM    315  O   MET    75    -204.777 -32.269  76.502  1.00 32.45           O  
ATOM    316  CB  MET    75    -206.827 -30.859  78.204  1.00 22.33           C  
ATOM    317  CG  MET    75    -207.106 -29.794  79.266  1.00  0.00           C  
ATOM    318  SD  MET    75    -207.934 -30.417  80.760  1.00  0.00           S  
ATOM    319  CE  MET    75    -208.158 -28.779  81.511  1.00  0.00           C  
ATOM    320  N   TYR    76    -206.175 -31.558  74.888  1.00 19.24           N  
ATOM    321  CA  TYR    76    -205.754 -32.576  73.933  1.00 17.48           C  
ATOM    322  C   TYR    76    -204.962 -31.960  72.785  1.00 20.49           C  
ATOM    323  O   TYR    76    -204.719 -32.610  71.771  1.00 19.11           O  
ATOM    324  CB  TYR    76    -206.965 -33.337  73.391  1.00 15.60           C  
ATOM    325  CG  TYR    76    -207.610 -34.032  74.540  1.00  0.00           C  
ATOM    326  CD1 TYR    76    -208.796 -33.523  75.086  1.00  0.00           C  
ATOM    327  CD2 TYR    76    -207.056 -35.205  75.100  1.00  0.00           C  
ATOM    328  CE1 TYR    76    -209.437 -34.153  76.171  1.00  0.00           C  
ATOM    329  CE2 TYR    76    -207.695 -35.858  76.204  1.00  0.00           C  
ATOM    330  CZ  TYR    76    -208.887 -35.314  76.725  1.00  0.00           C  
ATOM    331  OH  TYR    76    -209.535 -35.906  77.789  1.00  0.00           O  
ATOM    332  N   ARG    77    -204.554 -30.708  72.958  1.00 19.01           N  
ATOM    333  CA  ARG    77    -203.806 -29.995  71.930  1.00 14.01           C  
ATOM    334  C   ARG    77    -202.411 -30.587  71.742  1.00 24.57           C  
ATOM    335  O   ARG    77    -201.567 -30.510  72.634  1.00 39.93           O  
ATOM    336  CB  ARG    77    -203.707 -28.509  72.285  1.00 18.65           C  
ATOM    337  CG  ARG    77    -203.101 -27.638  71.200  1.00  0.00           C  
ATOM    338  CD  ARG    77    -203.181 -26.169  71.579  1.00  0.00           C  
ATOM    339  NE  ARG    77    -202.488 -25.318  70.616  1.00  0.00           N  
ATOM    340  CZ  ARG    77    -203.069 -24.754  69.564  1.00  0.00           C  
ATOM    341  NH1 ARG    77    -204.360 -24.948  69.335  1.00  0.00           N  
ATOM    342  NH2 ARG    77    -202.361 -23.993  68.740  1.00  0.00           N  
ATOM    343  N   GLY    78    -202.177 -31.176  70.573  1.00 32.13           N  
ATOM    344  CA  GLY    78    -200.901 -31.798  70.268  1.00 24.25           C  
ATOM    345  C   GLY    78    -200.961 -33.316  70.267  1.00 22.97           C  
ATOM    346  O   GLY    78    -200.013 -33.979  69.849  1.00 27.16           O  
ATOM    347  N   PHE    79    -202.086 -33.862  70.721  1.00 21.08           N  
ATOM    348  CA  PHE    79    -202.251 -35.306  70.877  1.00 18.37           C  
ATOM    349  C   PHE    79    -202.097 -36.083  69.571  1.00 24.71           C  
ATOM    350  O   PHE    79    -201.703 -37.254  69.574  1.00 22.85           O  
ATOM    351  CB  PHE    79    -203.617 -35.611  71.494  1.00 12.18           C  
ATOM    352  CG  PHE    79    -204.646 -35.379  70.442  1.00  0.00           C  
ATOM    353  CD1 PHE    79    -205.071 -36.406  69.569  1.00  0.00           C  
ATOM    354  CD2 PHE    79    -205.225 -34.104  70.298  1.00  0.00           C  
ATOM    355  CE1 PHE    79    -206.059 -36.174  68.570  1.00  0.00           C  
ATOM    356  CE2 PHE    79    -206.217 -33.845  69.303  1.00  0.00           C  
ATOM    357  CZ  PHE    79    -206.634 -34.886  68.434  1.00  0.00           C  
ATOM    358  N   LEU    80    -202.410 -35.425  68.458  1.00 19.19           N  
ATOM    359  CA  LEU    80    -202.333 -36.050  67.142  1.00 14.83           C  
ATOM    360  C   LEU    80    -200.918 -36.545  66.861  1.00 20.30           C  
ATOM    361  O   LEU    80    -200.729 -37.598  66.254  1.00 25.76           O  
ATOM    362  CB  LEU    80    -202.770 -35.075  66.031  1.00 17.91           C  
ATOM    363  CG  LEU    80    -202.724 -35.687  64.629  1.00  0.00           C  
ATOM    364  CD1 LEU    80    -203.640 -36.892  64.420  1.00  0.00           C  
ATOM    365  CD2 LEU    80    -203.122 -34.739  63.498  1.00  0.00           C  
ATOM    366  N   PRO    81    -199.926 -35.781  67.311  1.00 23.45           N  
ATOM    367  CA  PRO    81    -198.531 -36.177  67.170  1.00 17.44           C  
ATOM    368  C   PRO    81    -198.273 -37.510  67.869  1.00 31.30           C  
ATOM    369  O   PRO    81    -197.621 -38.396  67.315  1.00 42.36           O  
ATOM    370  CB  PRO    81    -197.615 -35.099  67.722  1.00 15.18           C  
ATOM    371  CG  PRO    81    -198.215 -33.694  67.654  1.00  0.00           C  
ATOM    372  CD  PRO    81    -199.718 -33.655  67.946  1.00  0.00           C  
ATOM    373  N   TYR    82    -198.797 -37.645  69.085  1.00 26.15           N  
ATOM    374  CA  TYR    82    -198.680 -38.887  69.842  1.00 29.80           C  
ATOM    375  C   TYR    82    -199.413 -40.040  69.167  1.00 29.77           C  
ATOM    376  O   TYR    82    -198.965 -41.186  69.218  1.00 33.54           O  
ATOM    377  CB  TYR    82    -199.209 -38.703  71.267  1.00 17.94           C  
ATOM    378  CG  TYR    82    -198.197 -37.912  72.022  1.00  0.00           C  
ATOM    379  CD1 TYR    82    -198.438 -36.562  72.306  1.00  0.00           C  
ATOM    380  CD2 TYR    82    -196.989 -38.492  72.470  1.00  0.00           C  
ATOM    381  CE1 TYR    82    -197.506 -35.782  73.020  1.00  0.00           C  
ATOM    382  CE2 TYR    82    -196.032 -37.715  73.198  1.00  0.00           C  
ATOM    383  CZ  TYR    82    -196.311 -36.358  73.463  1.00  0.00           C  
ATOM    384  OH  TYR    82    -195.417 -35.569  74.155  1.00  0.00           O  
ATOM    385  N   ALA    83    -200.543 -39.732  68.538  1.00 18.92           N  
ATOM    386  CA  ALA    83    -201.314 -40.744  67.826  1.00 21.56           C  
ATOM    387  C   ALA    83    -200.539 -41.281  66.624  1.00 23.91           C  
ATOM    388  O   ALA    83    -200.411 -42.493  66.446  1.00 26.60           O  
ATOM    389  CB  ALA    83    -202.669 -40.188  67.348  1.00 15.68           C  
ATOM    390  N   ILE    84    -200.021 -40.369  65.809  1.00 17.18           N  
ATOM    391  CA  ILE    84    -199.261 -40.726  64.616  1.00 15.17           C  
ATOM    392  C   ILE    84    -197.954 -41.443  64.951  1.00 16.17           C  
ATOM    393  O   ILE    84    -197.591 -42.421  64.298  1.00 24.94           O  
ATOM    394  CB  ILE    84    -198.936 -39.478  63.766  1.00 23.24           C  
ATOM    395  CG1 ILE    84    -200.220 -38.766  63.341  1.00  0.00           C  
ATOM    396  CG2 ILE    84    -198.114 -39.855  62.542  1.00  0.00           C  
ATOM    397  CD1 ILE    84    -199.977 -37.458  62.618  1.00  0.00           C  
ATOM    398  N   ALA    85    -197.266 -40.960  65.983  1.00 15.31           N  
ATOM    399  CA  ALA    85    -195.903 -41.393  66.301  1.00 18.50           C  
ATOM    400  C   ALA    85    -195.719 -42.903  66.470  1.00 23.00           C  
ATOM    401  O   ALA    85    -194.605 -43.410  66.332  1.00 25.95           O  
ATOM    402  CB  ALA    85    -195.424 -40.696  67.575  1.00 25.10           C  
ATOM    403  N   GLY    86    -196.801 -43.614  66.776  1.00 17.54           N  
ATOM    404  CA  GLY    86    -196.735 -45.056  66.999  1.00 12.78           C  
ATOM    405  C   GLY    86    -196.172 -45.803  65.795  1.00 16.87           C  
ATOM    406  O   GLY    86    -195.220 -46.574  65.919  1.00 22.67           O  
ATOM    407  N   GLN    87    -196.778 -45.570  64.637  1.00 18.84           N  
ATOM    408  CA  GLN    87    -196.491 -46.346  63.433  1.00 20.89           C  
ATOM    409  C   GLN    87    -195.035 -46.267  62.950  1.00 23.45           C  
ATOM    410  O   GLN    87    -194.442 -47.304  62.655  1.00 24.43           O  
ATOM    411  CB  GLN    87    -197.444 -45.921  62.310  1.00 12.40           C  
ATOM    412  CG  GLN    87    -198.890 -46.365  62.537  1.00  0.00           C  
ATOM    413  CD  GLN    87    -199.745 -45.766  61.429  1.00  0.00           C  
ATOM    414  OE1 GLN    87    -199.261 -44.997  60.601  1.00  0.00           O  
ATOM    415  NE2 GLN    87    -201.065 -46.086  61.355  1.00  0.00           N  
ATOM    416  N   LYS    88    -194.447 -45.056  62.864  1.00 18.03           N  
ATOM    417  CA  LYS    88    -193.044 -45.061  62.437  1.00 19.73           C  
ATOM    418  C   LYS    88    -192.115 -45.647  63.496  1.00 22.59           C  
ATOM    419  O   LYS    88    -191.054 -46.175  63.160  1.00 28.60           O  
ATOM    420  CB  LYS    88    -192.742 -43.578  62.208  1.00 15.07           C  
ATOM    421  CG  LYS    88    -193.452 -42.993  60.985  1.00  0.00           C  
ATOM    422  CD  LYS    88    -193.156 -41.509  60.756  1.00  0.00           C  
ATOM    423  CE  LYS    88    -193.866 -40.924  59.534  1.00  0.00           C  
ATOM    424  NZ  LYS    88    -193.547 -39.485  59.405  1.00  0.00           N  
ATOM    425  N   ARG    89    -192.513 -45.549  64.759  1.00 15.30           N  
ATOM    426  CA  ARG    89    -191.713 -46.079  65.857  1.00 20.51           C  
ATOM    427  C   ARG    89    -191.698 -47.604  65.865  1.00 27.53           C  
ATOM    428  O   ARG    89    -190.634 -48.222  65.835  1.00 44.81           O  
ATOM    429  CB  ARG    89    -192.230 -45.580  67.217  1.00 23.10           C  
ATOM    430  CG  ARG    89    -191.411 -46.090  68.405  1.00  0.00           C  
ATOM    431  CD  ARG    89    -191.992 -45.694  69.764  1.00  0.00           C  
ATOM    432  NE  ARG    89    -193.303 -46.387  69.911  1.00  0.00           N  
ATOM    433  CZ  ARG    89    -193.342 -47.704  70.267  1.00  0.00           C  
ATOM    434  NH1 ARG    89    -192.056 -48.132  70.423  1.00  0.00           N  
ATOM    435  NH2 ARG    89    -194.653 -48.079  70.328  1.00  0.00           N  
ATOM    436  N   GLY    90    -192.883 -48.205  65.905  1.00 26.81           N  
ATOM    437  CA  GLY    90    -193.003 -49.657  65.985  1.00 26.04           C  
ATOM    438  C   GLY    90    -192.513 -50.363  64.725  1.00 24.82           C  
ATOM    439  O   GLY    90    -191.995 -51.477  64.798  1.00 34.16           O  
ATOM    440  N   ALA    91    -192.682 -49.724  63.572  1.00 25.45           N  
ATOM    441  CA  ALA    91    -192.172 -50.278  62.323  1.00 15.47           C  
ATOM    442  C   ALA    91    -190.654 -50.383  62.391  1.00 22.51           C  
ATOM    443  O   ALA    91    -190.069 -51.380  61.974  1.00 28.37           O  
ATOM    444  CB  ALA    91    -192.599 -49.428  61.142  1.00 18.26           C  
ATOM    445  N   VAL    92    -190.029 -49.343  62.929  1.00 22.02           N  
ATOM    446  CA  VAL    92    -188.586 -49.329  63.135  1.00 20.66           C  
ATOM    447  C   VAL    92    -188.204 -50.300  64.245  1.00 23.19           C  
ATOM    448  O   VAL    92    -187.153 -50.939  64.195  1.00 39.89           O  
ATOM    449  CB  VAL    92    -188.103 -47.917  63.478  1.00 21.97           C  
ATOM    450  CG1 VAL    92    -186.630 -47.859  63.890  1.00  0.00           C  
ATOM    451  CG2 VAL    92    -188.231 -46.930  62.316  1.00  0.00           C  
ATOM    452  N   ALA    93    -189.069 -50.395  65.251  1.00 22.22           N  
ATOM    453  CA  ALA    93    -188.869 -51.304  66.372  1.00 33.09           C  
ATOM    454  C   ALA    93    -188.801 -52.757  65.905  1.00 31.28           C  
ATOM    455  O   ALA    93    -187.848 -53.472  66.211  1.00 35.74           O  
ATOM    456  CB  ALA    93    -189.995 -51.117  67.399  1.00 45.69           C  
ATOM    457  N   VAL    94    -189.812 -53.188  65.160  1.00 31.63           N  
ATOM    458  CA  VAL    94    -189.879 -54.568  64.692  1.00 26.31           C  
ATOM    459  C   VAL    94    -188.813 -54.882  63.645  1.00 17.73           C  
ATOM    460  O   VAL    94    -188.530 -56.047  63.373  1.00 28.88           O  
ATOM    461  CB  VAL    94    -191.267 -54.873  64.122  1.00 22.02           C  
ATOM    462  CG1 VAL    94    -192.398 -54.678  65.133  1.00  0.00           C  
ATOM    463  CG2 VAL    94    -191.643 -53.993  62.928  1.00  0.00           C  
ATOM    464  N   THR    95    -188.220 -53.844  63.066  1.00 28.40           N  
ATOM    465  CA  THR    95    -187.273 -54.030  61.972  1.00 30.39           C  
ATOM    466  C   THR    95    -185.818 -54.104  62.431  1.00 33.31           C  
ATOM    467  O   THR    95    -185.087 -55.013  62.037  1.00 34.11           O  
ATOM    468  CB  THR    95    -187.436 -52.913  60.950  1.00 17.40           C  
ATOM    469  OG1 THR    95    -188.754 -52.924  60.422  1.00  0.00           O  
ATOM    470  CG2 THR    95    -186.428 -53.119  59.807  1.00  0.00           C  
ATOM    471  N   HIS    96    -185.399 -53.157  63.264  1.00 18.97           N  
ATOM    472  CA  HIS    96    -183.973 -52.977  63.525  1.00 24.81           C  
ATOM    473  C   HIS    96    -183.546 -53.205  64.973  1.00 28.65           C  
ATOM    474  O   HIS    96    -182.362 -53.410  65.237  1.00 31.20           O  
ATOM    475  CB  HIS    96    -183.550 -51.570  63.095  1.00 23.06           C  
ATOM    476  CG  HIS    96    -183.701 -51.338  61.621  1.00  0.00           C  
ATOM    477  ND1 HIS    96    -182.902 -51.926  60.661  1.00  0.00           N  
ATOM    478  CD2 HIS    96    -184.575 -50.570  60.929  1.00  0.00           C  
ATOM    479  CE1 HIS    96    -183.261 -51.548  59.472  1.00  0.00           C  
ATOM    480  NE2 HIS    96    -184.280 -50.719  59.596  1.00  0.00           N  
ATOM    481  N   LYS    97    -184.493 -53.170  65.905  1.00 28.02           N  
ATOM    482  CA  LYS    97    -184.160 -53.290  67.323  1.00 28.35           C  
ATOM    483  C   LYS    97    -183.458 -54.608  67.633  1.00 28.89           C  
ATOM    484  O   LYS    97    -182.504 -54.642  68.410  1.00 30.55           O  
ATOM    485  CB  LYS    97    -185.412 -53.156  68.191  1.00 47.33           C  
ATOM    486  CG  LYS    97    -185.137 -53.260  69.683  1.00  0.00           C  
ATOM    487  CD  LYS    97    -186.412 -53.132  70.496  1.00  0.00           C  
ATOM    488  CE  LYS    97    -186.115 -53.060  71.982  1.00  0.00           C  
ATOM    489  NZ  LYS    97    -187.356 -52.902  72.790  1.00  0.00           N  
ATOM    490  N   GLN    98    -183.926 -55.689  67.019  1.00 31.78           N  
ATOM    491  CA  GLN    98    -183.343 -57.004  67.253  1.00 33.93           C  
ATOM    492  C   GLN    98    -181.953 -57.106  66.635  1.00 38.16           C  
ATOM    493  O   GLN    98    -181.058 -57.735  67.199  1.00 34.05           O  
ATOM    494  CB  GLN    98    -184.251 -58.101  66.694  1.00 53.83           C  
ATOM    495  CG  GLN    98    -185.553 -58.275  67.479  1.00  0.00           C  
ATOM    496  CD  GLN    98    -186.405 -59.307  66.754  1.00  0.00           C  
ATOM    497  OE1 GLN    98    -186.053 -59.771  65.670  1.00  0.00           O  
ATOM    498  NE2 GLN    98    -187.572 -59.725  67.314  1.00  0.00           N  
ATOM    499  N   THR    99    -181.779 -56.484  65.474  1.00 34.74           N  
ATOM    500  CA  THR    99    -180.492 -56.490  64.790  1.00 19.20           C  
ATOM    501  C   THR    99    -179.459 -55.668  65.555  1.00 21.07           C  
ATOM    502  O   THR    99    -178.293 -56.050  65.645  1.00 29.53           O  
ATOM    503  CB  THR    99    -180.642 -55.964  63.361  1.00 14.29           C  
ATOM    504  OG1 THR    99    -181.518 -56.803  62.623  1.00  0.00           O  
ATOM    505  CG2 THR    99    -179.264 -55.941  62.680  1.00  0.00           C  
ATOM    506  N   ASN   100    -179.896 -54.539  66.104  1.00 19.81           N  
ATOM    507  CA  ASN   100    -179.021 -53.685  66.902  1.00 22.68           C  
ATOM    508  C   ASN   100    -178.589 -54.407  68.176  1.00 27.14           C  
ATOM    509  O   ASN   100    -177.445 -54.277  68.616  1.00 34.29           O  
ATOM    510  CB  ASN   100    -179.710 -52.349  67.255  1.00 23.44           C  
ATOM    511  CG  ASN   100    -179.768 -51.502  65.992  1.00  0.00           C  
ATOM    512  OD1 ASN   100    -179.007 -51.717  65.049  1.00  0.00           O  
ATOM    513  ND2 ASN   100    -180.675 -50.493  65.903  1.00  0.00           N  
ATOM    514  N   LYS   101    -179.502 -55.181  68.754  1.00 26.23           N  
ATOM    515  CA  LYS   101    -179.183 -55.985  69.929  1.00 22.71           C  
ATOM    516  C   LYS   101    -178.148 -57.050  69.589  1.00 27.99           C  
ATOM    517  O   LYS   101    -177.335 -57.427  70.427  1.00 28.32           O  
ATOM    518  CB  LYS   101    -180.442 -56.641  70.502  1.00 32.10           C  
ATOM    519  CG  LYS   101    -181.379 -55.681  71.217  1.00  0.00           C  
ATOM    520  CD  LYS   101    -182.510 -56.427  71.908  1.00  0.00           C  
ATOM    521  CE  LYS   101    -183.307 -57.263  70.920  1.00  0.00           C  
ATOM    522  NZ  LYS   101    -184.414 -58.006  71.581  1.00  0.00           N  
ATOM    523  N   VAL   102    -178.187 -57.544  68.356  1.00 30.86           N  
ATOM    524  CA  VAL   102    -177.225 -58.545  67.911  1.00 28.51           C  
ATOM    525  C   VAL   102    -175.880 -57.914  67.555  1.00 28.77           C  
ATOM    526  O   VAL   102    -174.873 -58.610  67.434  1.00 31.59           O  
ATOM    527  CB  VAL   102    -177.772 -59.320  66.711  1.00 26.78           C  
ATOM    528  CG1 VAL   102    -176.766 -60.301  66.107  1.00  0.00           C  
ATOM    529  CG2 VAL   102    -179.005 -60.164  67.040  1.00  0.00           C  
ATOM    530  N   THR   103    -175.871 -56.595  67.388  1.00 31.05           N  
ATOM    531  CA  THR   103    -174.655 -55.889  66.997  1.00 21.54           C  
ATOM    532  C   THR   103    -173.857 -55.371  68.194  1.00 24.03           C  
ATOM    533  O   THR   103    -172.641 -55.546  68.256  1.00 28.27           O  
ATOM    534  CB  THR   103    -175.001 -54.727  66.062  1.00 21.41           C  
ATOM    535  OG1 THR   103    -175.643 -55.215  64.894  1.00  0.00           O  
ATOM    536  CG2 THR   103    -173.710 -53.991  65.665  1.00  0.00           C  
ATOM    537  N   GLU   104    -174.540 -54.735  69.142  1.00 24.75           N  
ATOM    538  CA  GLU   104    -173.871 -54.140  70.297  1.00 20.70           C  
ATOM    539  C   GLU   104    -174.172 -54.878  71.599  1.00 26.90           C  
ATOM    540  O   GLU   104    -173.678 -54.503  72.661  1.00 21.43           O  
ATOM    541  CB  GLU   104    -174.274 -52.671  70.450  1.00 18.01           C  
ATOM    542  CG  GLU   104    -173.935 -51.816  69.227  1.00  0.00           C  
ATOM    543  CD  GLU   104    -172.427 -51.852  69.031  1.00  0.00           C  
ATOM    544  OE1 GLU   104    -171.693 -51.649  70.036  1.00  0.00           O  
ATOM    545  OE2 GLU   104    -171.986 -52.084  67.874  1.00  0.00           O  
ATOM    546  N   GLU   105    -174.977 -55.931  71.512  1.00 32.24           N  
ATOM    547  CA  GLU   105    -175.461 -56.615  72.699  1.00 37.75           C  
ATOM    548  C   GLU   105    -174.639 -57.826  73.086  1.00 34.20           C  
ATOM    549  O   GLU   105    -174.063 -58.500  72.233  1.00 46.44           O  
ATOM    550  CB  GLU   105    -176.918 -57.037  72.490  1.00  0.00           O  
ATOM    551  CG  GLU   105    -177.544 -57.698  73.720  1.00  0.00           C  
ATOM    552  CD  GLU   105    -179.034 -57.864  73.457  1.00  0.00           C  
ATOM    553  OE1 GLU   105    -179.385 -58.523  72.443  1.00  0.00           O  
ATOM    554  OE2 GLU   105    -179.841 -57.334  74.268  1.00  0.00           O  
ATOM    555  N   GLU   106    -174.588 -58.103  74.384  1.00 29.61           N  
ATOM    556  CA  GLU   106    -173.881 -59.273  74.888  1.00 29.73           C  
ATOM    557  C   GLU   106    -174.821 -60.219  75.629  1.00 45.98           C  
ATOM    558  O   GLU   106    -175.732 -59.786  76.335  1.00 32.37           O  
ATOM    559  CB  GLU   106    -172.735 -58.848  75.809  1.00 39.56           C  
ATOM    560  CG  GLU   106    -171.664 -58.013  75.105  1.00  0.00           C  
ATOM    561  CD  GLU   106    -170.834 -58.948  74.237  1.00  0.00           C  
ATOM    562  OE1 GLU   106    -171.012 -60.188  74.366  1.00  0.00           O  
ATOM    563  OE2 GLU   106    -170.012 -58.434  73.432  1.00  0.00           O  
ATOM    564  N   GLU   107    -174.592 -61.515  75.446  1.00 58.53           N  
ATOM    565  CA  GLU   107    -175.375 -62.557  76.100  1.00 47.98           C  
ATOM    566  C   GLU   107    -175.311 -62.431  77.618  1.00 37.92           C  
ATOM    567  O   GLU   107    -174.257 -62.132  78.179  1.00 43.69           O  
ATOM    568  CB  GLU   107    -174.892 -63.942  75.665  1.00 47.62           C  
ATOM    569  CG  GLU   107    -175.707 -65.089  76.265  1.00  0.00           C  
ATOM    570  CD  GLU   107    -175.159 -66.396  75.711  1.00  0.00           C  
ATOM    571  OE1 GLU   107    -174.191 -66.338  74.907  1.00  0.00           O  
ATOM    572  OE2 GLU   107    -175.701 -67.471  76.085  1.00  0.00           O  
ATOM    573  N   PHE   108    -176.447 -62.641  78.275  1.00 46.45           N  
ATOM    574  CA  PHE   108    -176.532 -62.525  79.726  1.00 50.65           C  
ATOM    575  C   PHE   108    -175.630 -63.553  80.404  1.00 55.26           C  
ATOM    576  O   PHE   108    -175.111 -63.315  81.495  1.00 49.14           O  
ATOM    577  CB  PHE   108    -177.977 -62.700  80.196  1.00 37.87           C  
ATOM    578  CG  PHE   108    -178.319 -64.144  80.070  1.00  0.00           C  
ATOM    579  CD1 PHE   108    -178.111 -65.058  81.128  1.00  0.00           C  
ATOM    580  CD2 PHE   108    -178.865 -64.634  78.870  1.00  0.00           C  
ATOM    581  CE1 PHE   108    -178.444 -66.438  81.000  1.00  0.00           C  
ATOM    582  CE2 PHE   108    -179.207 -66.011  78.715  1.00  0.00           C  
ATOM    583  CZ  PHE   108    -178.993 -66.916  79.786  1.00  0.00           C  
ATOM    584  N   GLU   109    -175.454 -64.697  79.750  1.00 54.28           N  
ATOM    585  CA  GLU   109    -174.606 -65.766  80.270  1.00 61.21           C  
ATOM    586  C   GLU   109    -173.132 -65.364  80.325  1.00 52.24           C  
ATOM    587  O   GLU   109    -172.342 -65.978  81.044  1.00 59.34           O  
ATOM    588  CB  GLU   109    -174.767 -67.029  79.420  1.00 55.90           C  
ATOM    589  CG  GLU   109    -173.969 -68.223  79.945  1.00  0.00           C  
ATOM    590  CD  GLU   109    -174.322 -69.435  79.094  1.00  0.00           C  
ATOM    591  OE1 GLU   109    -174.217 -69.331  77.843  1.00  0.00           O  
ATOM    592  OE2 GLU   109    -174.700 -70.483  79.685  1.00  0.00           O  
ATOM    593  N   ALA   110    -172.767 -64.336  79.564  1.00 38.50           N  
ATOM    594  CA  ALA   110    -171.383 -63.871  79.523  1.00 42.93           C  
ATOM    595  C   ALA   110    -171.009 -63.089  80.778  1.00 56.69           C  
ATOM    596  O   ALA   110    -170.042 -63.423  81.463  1.00 60.71           O  
ATOM    597  CB  ALA   110    -171.145 -63.004  78.284  1.00 24.24           C  
ATOM    598  N   PRO   111    -171.778 -62.047  81.073  1.00 34.82           N  
ATOM    599  CA  PRO   111    -171.504 -61.192  82.215  1.00 47.14           C  
ATOM    600  C   PRO   111    -172.534 -60.089  82.362  1.00 42.31           C  
ATOM    601  O   PRO   111    -173.048 -59.577  81.369  1.00 49.33           O  
ATOM    602  CB  PRO   111    -170.115 -60.624  81.915  1.00  0.00           O  
ATOM    603  CG  PRO   111    -169.279 -61.513  80.992  1.00  0.00           C  
ATOM    604  CD  PRO   111    -170.101 -62.215  79.908  1.00  0.00           C  
ATOM    605  N   PHE   112    -172.835 -59.723  83.604  1.00 34.80           N  
ATOM    606  CA  PHE   112    -173.822 -58.681  83.874  1.00 32.76           C  
ATOM    607  C   PHE   112    -173.355 -57.296  83.434  1.00 32.95           C  
ATOM    608  O   PHE   112    -174.146 -56.509  82.920  1.00 35.18           O  
ATOM    609  CB  PHE   112    -174.177 -58.649  85.362  1.00 35.06           C  
ATOM    610  CG  PHE   112    -175.095 -59.792  85.628  1.00  0.00           C  
ATOM    611  CD1 PHE   112    -174.643 -60.994  86.218  1.00  0.00           C  
ATOM    612  CD2 PHE   112    -176.456 -59.691  85.290  1.00  0.00           C  
ATOM    613  CE1 PHE   112    -175.528 -62.081  86.473  1.00  0.00           C  
ATOM    614  CE2 PHE   112    -177.366 -60.765  85.534  1.00  0.00           C  
ATOM    615  CZ  PHE   112    -176.897 -61.966  86.128  1.00  0.00           C  
ATOM    616  N   ARG   113    -172.080 -56.994  83.654  1.00 21.19           N  
ATOM    617  CA  ARG   113    -171.533 -55.702  83.278  1.00 18.60           C  
ATOM    618  C   ARG   113    -171.538 -55.470  81.778  1.00 30.23           C  
ATOM    619  O   ARG   113    -171.919 -54.396  81.301  1.00 36.71           O  
ATOM    620  CB  ARG   113    -170.103 -55.567  83.810  1.00  0.00           O  
ATOM    621  CG  ARG   113    -170.031 -55.408  85.330  1.00  0.00           C  
ATOM    622  CD  ARG   113    -168.601 -55.346  85.872  1.00  0.00           C  
ATOM    623  NE  ARG   113    -168.690 -55.221  87.354  1.00  0.00           N  
ATOM    624  CZ  ARG   113    -167.551 -55.222  88.108  1.00  0.00           C  
ATOM    625  NH1 ARG   113    -166.490 -55.350  87.258  1.00  0.00           N  
ATOM    626  NH2 ARG   113    -167.918 -55.096  89.417  1.00  0.00           N  
ATOM    627  N   GLN   114    -171.134 -56.492  81.030  1.00 26.22           N  
ATOM    628  CA  GLN   114    -171.064 -56.400  79.578  1.00 20.95           C  
ATOM    629  C   GLN   114    -172.458 -56.397  78.967  1.00 23.38           C  
ATOM    630  O   GLN   114    -172.686 -55.792  77.919  1.00 31.25           O  
ATOM    631  CB  GLN   114    -170.236 -57.549  79.001  1.00 18.23           C  
ATOM    632  CG  GLN   114    -168.744 -57.446  79.318  1.00  0.00           C  
ATOM    633  CD  GLN   114    -168.054 -58.675  78.746  1.00  0.00           C  
ATOM    634  OE1 GLN   114    -168.699 -59.559  78.184  1.00  0.00           O  
ATOM    635  NE2 GLN   114    -166.705 -58.800  78.858  1.00  0.00           N  
ATOM    636  N   ARG   115    -173.391 -57.077  79.625  1.00 19.77           N  
ATOM    637  CA  ARG   115    -174.779 -57.062  79.187  1.00 26.49           C  
ATOM    638  C   ARG   115    -175.400 -55.700  79.463  1.00 31.14           C  
ATOM    639  O   ARG   115    -176.247 -55.232  78.708  1.00 36.30           O  
ATOM    640  CB  ARG   115    -175.590 -58.157  79.879  1.00 34.44           C  
ATOM    641  CG  ARG   115    -177.025 -58.273  79.361  1.00  0.00           C  
ATOM    642  CD  ARG   115    -177.810 -59.430  79.984  1.00  0.00           C  
ATOM    643  NE  ARG   115    -178.016 -59.105  81.423  1.00  0.00           N  
ATOM    644  CZ  ARG   115    -178.985 -58.216  81.790  1.00  0.00           C  
ATOM    645  NH1 ARG   115    -179.605 -57.783  80.654  1.00  0.00           N  
ATOM    646  NH2 ARG   115    -178.955 -58.107  83.151  1.00  0.00           N  
ATOM    647  N   TRP   116    -174.990 -55.082  80.566  1.00 22.05           N  
ATOM    648  CA  TRP   116    -175.470 -53.754  80.932  1.00 25.27           C  
ATOM    649  C   TRP   116    -174.988 -52.713  79.926  1.00 26.00           C  
ATOM    650  O   TRP   116    -175.779 -51.923  79.401  1.00 36.10           O  
ATOM    651  CB  TRP   116    -175.003 -53.386  82.342  1.00 21.02           C  
ATOM    652  CG  TRP   116    -175.682 -54.172  83.438  1.00  0.00           C  
ATOM    653  CD1 TRP   116    -176.746 -55.023  83.362  1.00  0.00           C  
ATOM    654  CD2 TRP   116    -175.338 -54.184  84.831  1.00  0.00           C  
ATOM    655  NE1 TRP   116    -177.094 -55.551  84.520  1.00  0.00           N  
ATOM    656  CE2 TRP   116    -176.245 -55.063  85.479  1.00  0.00           C  
ATOM    657  CE3 TRP   116    -174.346 -53.540  85.601  1.00  0.00           C  
ATOM    658  CZ2 TRP   116    -176.195 -55.317  86.877  1.00  0.00           C  
ATOM    659  CZ3 TRP   116    -174.289 -53.789  87.005  1.00  0.00           C  
ATOM    660  CH2 TRP   116    -175.213 -54.672  87.619  1.00  0.00           C  
ATOM    661  N   TRP   117    -173.685 -52.727  79.657  1.00 14.43           N  
ATOM    662  CA  TRP   117    -173.097 -51.803  78.692  1.00 19.09           C  
ATOM    663  C   TRP   117    -173.663 -52.050  77.299  1.00 25.64           C  
ATOM    664  O   TRP   117    -173.900 -51.112  76.532  1.00 36.80           O  
ATOM    665  CB  TRP   117    -171.584 -51.937  78.683  1.00 22.27           C  
ATOM    666  CG  TRP   117    -170.914 -51.406  79.928  1.00  0.00           C  
ATOM    667  CD1 TRP   117    -171.435 -50.651  80.939  1.00  0.00           C  
ATOM    668  CD2 TRP   117    -169.545 -51.592  80.317  1.00  0.00           C  
ATOM    669  NE1 TRP   117    -170.570 -50.355  81.888  1.00  0.00           N  
ATOM    670  CE2 TRP   117    -169.366 -50.920  81.554  1.00  0.00           C  
ATOM    671  CE3 TRP   117    -168.447 -52.266  79.743  1.00  0.00           C  
ATOM    672  CZ2 TRP   117    -168.119 -50.896  82.236  1.00  0.00           C  
ATOM    673  CZ3 TRP   117    -167.191 -52.248  80.422  1.00  0.00           C  
ATOM    674  CH2 TRP   117    -167.049 -51.564  81.655  1.00  0.00           C  
ATOM    675  N   GLY   118    -173.888 -53.321  76.986  1.00 20.92           N  
ATOM    676  CA  GLY   118    -174.474 -53.702  75.717  1.00 19.77           C  
ATOM    677  C   GLY   118    -175.889 -53.176  75.606  1.00 25.29           C  
ATOM    678  O   GLY   118    -176.329 -52.773  74.533  1.00 32.03           O  
ATOM    679  N   THR   119    -176.604 -53.189  76.726  1.00 18.87           N  
ATOM    680  CA  THR   119    -177.966 -52.678  76.779  1.00 19.32           C  
ATOM    681  C   THR   119    -177.988 -51.169  76.592  1.00 17.69           C  
ATOM    682  O   THR   119    -178.903 -50.623  75.975  1.00 24.93           O  
ATOM    683  CB  THR   119    -178.629 -53.054  78.106  1.00 15.74           C  
ATOM    684  OG1 THR   119    -178.701 -54.466  78.233  1.00  0.00           O  
ATOM    685  CG2 THR   119    -180.049 -52.465  78.151  1.00  0.00           C  
ATOM    686  N   ILE   120    -176.974 -50.499  77.128  1.00 18.03           N  
ATOM    687  CA  ILE   120    -176.856 -49.054  76.974  1.00 15.22           C  
ATOM    688  C   ILE   120    -176.572 -48.683  75.521  1.00 15.95           C  
ATOM    689  O   ILE   120    -177.204 -47.784  74.964  1.00 21.72           O  
ATOM    690  CB  ILE   120    -175.757 -48.501  77.882  1.00 25.91           C  
ATOM    691  CG1 ILE   120    -176.086 -48.613  79.381  1.00  0.00           C  
ATOM    692  CG2 ILE   120    -175.458 -47.011  77.646  1.00  0.00           C  
ATOM    693  CD1 ILE   120    -174.895 -48.315  80.289  1.00  0.00           C  
ATOM    694  N   PHE   121    -175.621 -49.385  74.913  1.00 13.16           N  
ATOM    695  CA  PHE   121    -175.262 -49.140  73.521  1.00 16.83           C  
ATOM    696  C   PHE   121    -176.423 -49.449  72.576  1.00 21.10           C  
ATOM    697  O   PHE   121    -176.732 -48.664  71.679  1.00 23.84           O  
ATOM    698  CB  PHE   121    -174.038 -49.961  73.141  1.00 18.46           C  
ATOM    699  CG  PHE   121    -172.872 -49.388  73.870  1.00  0.00           C  
ATOM    700  CD1 PHE   121    -172.929 -48.126  74.503  1.00  0.00           C  
ATOM    701  CD2 PHE   121    -171.667 -50.112  73.943  1.00  0.00           C  
ATOM    702  CE1 PHE   121    -171.810 -47.589  75.201  1.00  0.00           C  
ATOM    703  CE2 PHE   121    -170.529 -49.597  74.636  1.00  0.00           C  
ATOM    704  CZ  PHE   121    -170.603 -48.327  75.266  1.00  0.00           C  
ATOM    705  N   PHE   122    -177.063 -50.594  72.793  1.00 22.54           N  
ATOM    706  CA  PHE   122    -178.185 -51.026  71.966  1.00 24.83           C  
ATOM    707  C   PHE   122    -179.379 -50.088  72.094  1.00 23.49           C  
ATOM    708  O   PHE   122    -179.961 -49.669  71.092  1.00 37.78           O  
ATOM    709  CB  PHE   122    -178.600 -52.451  72.336  1.00 20.79           C  
ATOM    710  CG  PHE   122    -179.770 -52.812  71.487  1.00  0.00           C  
ATOM    711  CD1 PHE   122    -179.623 -53.218  70.141  1.00  0.00           C  
ATOM    712  CD2 PHE   122    -181.070 -52.752  72.023  1.00  0.00           C  
ATOM    713  CE1 PHE   122    -180.748 -53.564  69.338  1.00  0.00           C  
ATOM    714  CE2 PHE   122    -182.215 -53.094  71.240  1.00  0.00           C  
ATOM    715  CZ  PHE   122    -182.051 -53.500  69.890  1.00  0.00           C  
ATOM    716  N   SER   123    -179.741 -49.765  73.331  1.00 14.52           N  
ATOM    717  CA  SER   123    -180.853 -48.870  73.589  1.00 19.49           C  
ATOM    718  C   SER   123    -180.594 -47.481  73.043  1.00 22.23           C  
ATOM    719  O   SER   123    -181.505 -46.817  72.547  1.00 41.88           O  
ATOM    720  CB  SER   123    -181.131 -48.789  75.093  1.00  0.00           O  
ATOM    721  OG  SER   123    -181.585 -50.046  75.573  1.00  0.00           O  
ATOM    722  N   GLN   124    -179.341 -47.043  73.130  1.00 13.98           N  
ATOM    723  CA  GLN   124    -178.962 -45.737  72.626  1.00 14.19           C  
ATOM    724  C   GLN   124    -179.029 -45.678  71.112  1.00 11.49           C  
ATOM    725  O   GLN   124    -179.545 -44.716  70.541  1.00 10.27           O  
ATOM    726  CB  GLN   124    -177.549 -45.378  73.097  1.00  0.00           O  
ATOM    727  CG  GLN   124    -177.096 -43.984  72.659  1.00  0.00           C  
ATOM    728  CD  GLN   124    -175.714 -43.732  73.245  1.00  0.00           C  
ATOM    729  OE1 GLN   124    -175.136 -44.600  73.898  1.00  0.00           O  
ATOM    730  NE2 GLN   124    -175.110 -42.531  73.044  1.00  0.00           N  
ATOM    731  N   ALA   125    -178.509 -46.713  70.460  1.00 15.18           N  
ATOM    732  CA  ALA   125    -178.503 -46.772  69.005  1.00 13.26           C  
ATOM    733  C   ALA   125    -179.922 -46.871  68.453  1.00 16.73           C  
ATOM    734  O   ALA   125    -180.278 -46.163  67.511  1.00 19.07           O  
ATOM    735  CB  ALA   125    -177.665 -47.948  68.525  1.00 12.41           C  
ATOM    736  N   ASP   126    -180.726 -47.749  69.046  1.00 15.68           N  
ATOM    737  CA  ASP   126    -182.112 -47.927  68.627  1.00 24.31           C  
ATOM    738  C   ASP   126    -182.923 -46.657  68.856  1.00 28.24           C  
ATOM    739  O   ASP   126    -183.701 -46.236  67.993  1.00 16.75           O  
ATOM    740  CB  ASP   126    -182.740 -49.100  69.364  1.00 16.53           C  
ATOM    741  CG  ASP   126    -184.136 -49.318  68.797  1.00  0.00           C  
ATOM    742  OD1 ASP   126    -184.239 -49.622  67.579  1.00  0.00           O  
ATOM    743  OD2 ASP   126    -185.118 -49.184  69.575  1.00  0.00           O  
ATOM    744  N   LEU   127    -182.728 -46.047  70.021  1.00 21.03           N  
ATOM    745  CA  LEU   127    -183.413 -44.817  70.366  1.00 14.54           C  
ATOM    746  C   LEU   127    -183.077 -43.683  69.420  1.00 17.43           C  
ATOM    747  O   LEU   127    -183.970 -42.987  68.942  1.00 25.05           O  
ATOM    748  CB  LEU   127    -183.060 -44.409  71.800  1.00  0.00           O  
ATOM    749  CG  LEU   127    -183.728 -43.107  72.246  1.00  0.00           C  
ATOM    750  CD1 LEU   127    -185.256 -43.137  72.262  1.00  0.00           C  
ATOM    751  CD2 LEU   127    -183.368 -42.646  73.657  1.00  0.00           C  
ATOM    752  N   LEU   128    -181.790 -43.496  69.149  1.00 14.97           N  
ATOM    753  CA  LEU   128    -181.343 -42.435  68.253  1.00 11.88           C  
ATOM    754  C   LEU   128    -181.833 -42.672  66.827  1.00 19.79           C  
ATOM    755  O   LEU   128    -182.305 -41.748  66.159  1.00 23.24           O  
ATOM    756  CB  LEU   128    -179.827 -42.323  68.278  1.00  6.76           C  
ATOM    757  CG  LEU   128    -179.282 -41.208  67.382  1.00  0.00           C  
ATOM    758  CD1 LEU   128    -179.760 -39.801  67.740  1.00  0.00           C  
ATOM    759  CD2 LEU   128    -177.761 -41.075  67.372  1.00  0.00           C  
ATOM    760  N   VAL   129    -181.727 -43.918  66.373  1.00 19.72           N  
ATOM    761  CA  VAL   129    -182.169 -44.293  65.034  1.00 17.61           C  
ATOM    762  C   VAL   129    -183.663 -44.048  64.851  1.00 22.91           C  
ATOM    763  O   VAL   129    -184.098 -43.586  63.795  1.00 18.90           O  
ATOM    764  CB  VAL   129    -181.843 -45.761  64.753  1.00 16.50           C  
ATOM    765  CG1 VAL   129    -182.450 -46.282  63.448  1.00  0.00           C  
ATOM    766  CG2 VAL   129    -180.344 -46.042  64.638  1.00  0.00           C  
ATOM    767  N   SER   130    -184.446 -44.356  65.881  1.00 16.99           N  
ATOM    768  CA  SER   130    -185.883 -44.117  65.827  1.00 14.41           C  
ATOM    769  C   SER   130    -186.178 -42.620  65.863  1.00 12.11           C  
ATOM    770  O   SER   130    -187.048 -42.129  65.141  1.00 16.49           O  
ATOM    771  CB  SER   130    -186.593 -44.829  66.979  1.00 23.98           C  
ATOM    772  OG  SER   130    -186.438 -46.234  66.881  1.00  0.00           O  
ATOM    773  N   ASN   131    -185.439 -41.899  66.700  1.00  8.65           N  
ATOM    774  CA  ASN   131    -185.615 -40.457  66.837  1.00 11.54           C  
ATOM    775  C   ASN   131    -185.266 -39.718  65.550  1.00 13.97           C  
ATOM    776  O   ASN   131    -185.754 -38.615  65.313  1.00 17.86           O  
ATOM    777  CB  ASN   131    -184.769 -39.917  67.991  1.00  9.55           C  
ATOM    778  CG  ASN   131    -185.421 -40.350  69.295  1.00  0.00           C  
ATOM    779  OD1 ASN   131    -186.603 -40.692  69.331  1.00  0.00           O  
ATOM    780  ND2 ASN   131    -184.687 -40.361  70.440  1.00  0.00           N  
ATOM    781  N   GLY   132    -184.419 -40.327  64.723  1.00 10.88           N  
ATOM    782  CA  GLY   132    -184.047 -39.734  63.440  1.00 10.71           C  
ATOM    783  C   GLY   132    -185.275 -39.472  62.570  1.00 14.11           C  
ATOM    784  O   GLY   132    -185.313 -38.506  61.808  1.00  7.24           O  
ATOM    785  N   LEU   133    -186.276 -40.337  62.695  1.00 21.48           N  
ATOM    786  CA  LEU   133    -187.517 -40.203  61.940  1.00 14.35           C  
ATOM    787  C   LEU   133    -188.653 -39.664  62.809  1.00 16.68           C  
ATOM    788  O   LEU   133    -189.632 -39.120  62.298  1.00 16.50           O  
ATOM    789  CB  LEU   133    -187.929 -41.550  61.340  1.00  8.77           C  
ATOM    790  CG  LEU   133    -186.900 -42.122  60.362  1.00  0.00           C  
ATOM    791  CD1 LEU   133    -187.238 -43.505  59.806  1.00  0.00           C  
ATOM    792  CD2 LEU   133    -186.667 -41.283  59.107  1.00  0.00           C  
ATOM    793  N   SER   134    -188.515 -39.817  64.123  1.00 12.19           N  
ATOM    794  CA  SER   134    -189.609 -39.536  65.049  1.00 12.39           C  
ATOM    795  C   SER   134    -189.587 -38.128  65.655  1.00 15.95           C  
ATOM    796  O   SER   134    -190.628 -37.472  65.744  1.00 14.74           O  
ATOM    797  CB  SER   134    -189.617 -40.576  66.198  1.00 23.48           C  
ATOM    798  OG  SER   134    -189.786 -41.884  65.671  1.00  0.00           O  
ATOM    799  N   GLY   135    -188.398 -37.667  66.041  1.00 12.50           N  
ATOM    800  CA  GLY   135    -188.222 -36.472  66.877  1.00 17.18           C  
ATOM    801  C   GLY   135    -189.066 -35.251  66.495  1.00 24.04           C  
ATOM    802  O   GLY   135    -189.480 -34.482  67.368  1.00 41.04           O  
ATOM    803  N   LYS   136    -189.316 -35.074  65.201  1.00 14.25           N  
ATOM    804  CA  LYS   136    -190.092 -33.935  64.720  1.00  9.45           C  
ATOM    805  C   LYS   136    -191.496 -33.926  65.318  1.00 16.36           C  
ATOM    806  O   LYS   136    -192.044 -32.866  65.640  1.00 15.25           O  
ATOM    807  CB  LYS   136    -190.173 -33.954  63.192  1.00 10.33           C  
ATOM    808  CG  LYS   136    -188.844 -33.633  62.507  1.00  0.00           C  
ATOM    809  CD  LYS   136    -188.923 -33.649  60.978  1.00  0.00           C  
ATOM    810  CE  LYS   136    -187.588 -33.353  60.292  1.00  0.00           C  
ATOM    811  NZ  LYS   136    -187.748 -33.421  58.822  1.00  0.00           N  
ATOM    812  N   ALA   137    -192.065 -35.115  65.479  1.00 17.14           N  
ATOM    813  CA  ALA   137    -193.418 -35.258  65.999  1.00  9.45           C  
ATOM    814  C   ALA   137    -193.480 -34.881  67.474  1.00 17.51           C  
ATOM    815  O   ALA   137    -194.438 -34.250  67.918  1.00 28.74           O  
ATOM    816  CB  ALA   137    -193.919 -36.688  65.795  1.00 14.24           C  
ATOM    817  N   ARG   138    -192.461 -35.276  68.230  1.00 19.90           N  
ATOM    818  CA  ARG   138    -192.376 -34.918  69.642  1.00 10.91           C  
ATOM    819  C   ARG   138    -192.165 -33.415  69.797  1.00 11.20           C  
ATOM    820  O   ARG   138    -192.731 -32.785  70.695  1.00 16.04           O  
ATOM    821  CB  ARG   138    -191.249 -35.689  70.329  1.00 12.87           C  
ATOM    822  CG  ARG   138    -191.553 -37.176  70.517  1.00  0.00           C  
ATOM    823  CD  ARG   138    -190.571 -37.890  71.448  1.00  0.00           C  
ATOM    824  NE  ARG   138    -189.234 -37.870  70.791  1.00  0.00           N  
ATOM    825  CZ  ARG   138    -188.895 -38.851  69.906  1.00  0.00           C  
ATOM    826  NH1 ARG   138    -189.952 -39.710  69.811  1.00  0.00           N  
ATOM    827  NH2 ARG   138    -187.632 -38.590  69.459  1.00  0.00           N  
ATOM    828  N   LEU   139    -191.349 -32.850  68.912  1.00 10.89           N  
ATOM    829  CA  LEU   139    -191.125 -31.408  68.885  1.00 13.65           C  
ATOM    830  C   LEU   139    -192.437 -30.656  68.676  1.00 17.90           C  
ATOM    831  O   LEU   139    -192.781 -29.756  69.447  1.00 16.39           O  
ATOM    832  CB  LEU   139    -190.126 -31.042  67.784  1.00 19.56           C  
ATOM    833  CG  LEU   139    -189.853 -29.540  67.683  1.00  0.00           C  
ATOM    834  CD1 LEU   139    -189.236 -28.910  68.932  1.00  0.00           C  
ATOM    835  CD2 LEU   139    -188.891 -29.132  66.568  1.00  0.00           C  
ATOM    836  N   GLN   140    -193.166 -31.037  67.629  1.00 16.78           N  
ATOM    837  CA  GLN   140    -194.447 -30.412  67.319  1.00 17.90           C  
ATOM    838  C   GLN   140    -195.453 -30.621  68.449  1.00 23.22           C  
ATOM    839  O   GLN   140    -196.277 -29.750  68.730  1.00 29.36           O  
ATOM    840  CB  GLN   140    -194.994 -30.957  66.013  1.00 15.08           C  
ATOM    841  CG  GLN   140    -194.210 -30.494  64.783  1.00  0.00           C  
ATOM    842  CD  GLN   140    -194.811 -31.173  63.559  1.00  0.00           C  
ATOM    843  OE1 GLN   140    -195.739 -31.973  63.671  1.00  0.00           O  
ATOM    844  NE2 GLN   140    -194.315 -30.888  62.325  1.00  0.00           N  
ATOM    845  N   ASN   141    -195.370 -31.781  69.095  1.00 14.08           N  
ATOM    846  CA  ASN   141    -196.198 -32.091  70.256  1.00 12.39           C  
ATOM    847  C   ASN   141    -195.973 -31.079  71.370  1.00 21.88           C  
ATOM    848  O   ASN   141    -196.921 -30.483  71.891  1.00 19.83           O  
ATOM    849  CB  ASN   141    -195.888 -33.500  70.765  1.00 21.18           C  
ATOM    850  CG  ASN   141    -196.822 -33.795  71.932  1.00  0.00           C  
ATOM    851  OD1 ASN   141    -196.663 -33.250  73.023  1.00  0.00           O  
ATOM    852  ND2 ASN   141    -197.847 -34.672  71.764  1.00  0.00           N  
ATOM    853  N   VAL   142    -194.705 -30.886  71.720  1.00 17.89           N  
ATOM    854  CA  VAL   142    -194.337 -29.971  72.792  1.00 18.15           C  
ATOM    855  C   VAL   142    -194.721 -28.536  72.452  1.00 20.11           C  
ATOM    856  O   VAL   142    -195.302 -27.830  73.278  1.00 22.39           O  
ATOM    857  CB  VAL   142    -192.829 -30.039  73.089  1.00 18.25           C  
ATOM    858  CG1 VAL   142    -192.351 -28.963  74.067  1.00  0.00           C  
ATOM    859  CG2 VAL   142    -192.388 -31.367  73.708  1.00  0.00           C  
ATOM    860  N   GLY   143    -194.402 -28.111  71.233  1.00 14.68           N  
ATOM    861  CA  GLY   143    -194.683 -26.742  70.816  1.00 21.87           C  
ATOM    862  C   GLY   143    -196.183 -26.454  70.779  1.00 25.97           C  
ATOM    863  O   GLY   143    -196.616 -25.358  71.137  1.00 19.16           O  
ATOM    864  N   VAL   144    -196.973 -27.434  70.350  1.00 20.19           N  
ATOM    865  CA  VAL   144    -198.423 -27.273  70.329  1.00 25.11           C  
ATOM    866  C   VAL   144    -199.002 -27.279  71.737  1.00 24.70           C  
ATOM    867  O   VAL   144    -199.985 -26.594  72.017  1.00 20.62           O  
ATOM    868  CB  VAL   144    -199.084 -28.368  69.494  1.00 23.48           C  
ATOM    869  CG1 VAL   144    -200.612 -28.360  69.579  1.00  0.00           C  
ATOM    870  CG2 VAL   144    -198.766 -28.272  68.001  1.00  0.00           C  
ATOM    871  N   ILE   145    -198.394 -28.060  72.622  1.00 23.39           N  
ATOM    872  CA  ILE   145    -198.856 -28.129  74.003  1.00 20.00           C  
ATOM    873  C   ILE   145    -198.438 -26.891  74.791  1.00 23.73           C  
ATOM    874  O   ILE   145    -198.989 -26.610  75.855  1.00 28.79           O  
ATOM    875  CB  ILE   145    -198.330 -29.382  74.674  1.00 18.97           C  
ATOM    876  CG1 ILE   145    -196.798 -29.414  74.799  1.00  0.00           C  
ATOM    877  CG2 ILE   145    -198.700 -30.676  73.932  1.00  0.00           C  
ATOM    878  CD1 ILE   145    -196.282 -30.553  75.676  1.00  0.00           C  
ATOM    879  N   ASN   146    -197.467 -26.151  74.263  1.00 20.93           N  
ATOM    880  CA  ASN   146    -196.905 -25.012  74.979  1.00 14.19           C  
ATOM    881  C   ASN   146    -197.630 -23.699  74.691  1.00 17.25           C  
ATOM    882  O   ASN   146    -198.016 -22.989  75.618  1.00 29.39           O  
ATOM    883  CB  ASN   146    -195.429 -24.870  74.649  1.00 27.97           C  
ATOM    884  CG  ASN   146    -194.889 -23.673  75.417  1.00  0.00           C  
ATOM    885  OD1 ASN   146    -194.592 -22.630  74.839  1.00  0.00           O  
ATOM    886  ND2 ASN   146    -194.732 -23.758  76.766  1.00  0.00           N  
ATOM    887  N   ALA   147    -197.818 -23.378  73.414  1.00 39.44           N  
ATOM    888  CA  ALA   147    -198.391 -22.088  73.034  1.00 51.78           C  
ATOM    889  C   ALA   147    -199.828 -21.938  73.531  1.00 29.96           C  
ATOM    890  O   ALA   147    -200.675 -22.804  73.309  1.00 21.52           O  
ATOM    891  CB  ALA   147    -198.329 -21.891  71.516  1.00 40.89           C  
ATOM    892  N   GLU   148    -200.086 -20.833  74.223  1.00 30.83           N  
ATOM    893  CA  GLU   148    -201.389 -20.587  74.825  1.00 38.72           C  
ATOM    894  C   GLU   148    -201.899 -19.188  74.495  1.00 44.07           C  
ATOM    895  O   GLU   148    -201.319 -18.485  73.668  1.00 49.64           O  
ATOM    896  CB  GLU   148    -201.315 -20.781  76.332  1.00 33.89           C  
ATOM    897  CG  GLU   148    -202.673 -20.677  77.028  1.00  0.00           C  
ATOM    898  CD  GLU   148    -202.457 -20.912  78.517  1.00  0.00           C  
ATOM    899  OE1 GLU   148    -201.278 -21.087  78.923  1.00  0.00           O  
ATOM    900  OE2 GLU   148    -203.470 -20.919  79.267  1.00  0.00           O  
ATOM    901  N   ASN   149    -204.725 -15.262  70.966  1.00 24.71           N  
ATOM    902  CA  ASN   149    -203.682 -15.096  69.960  1.00 46.02           C  
ATOM    903  C   ASN   149    -202.618 -16.181  70.086  1.00 43.95           C  
ATOM    904  O   ASN   149    -201.560 -15.962  70.678  1.00 42.21           O  
ATOM    905  CB  ASN   149    -203.050 -13.716  70.074  1.00 39.85           C  
ATOM    906  CG  ASN   149    -202.146 -13.512  68.867  1.00  0.00           C  
ATOM    907  OD1 ASN   149    -202.330 -14.137  67.824  1.00  0.00           O  
ATOM    908  ND2 ASN   149    -201.118 -12.624  68.944  1.00  0.00           N  
ATOM    909  N   PHE   150    -202.902 -17.350  69.523  1.00 29.47           N  
ATOM    910  CA  PHE   150    -201.981 -18.478  69.591  1.00 32.37           C  
ATOM    911  C   PHE   150    -200.789 -18.284  68.659  1.00 37.32           C  
ATOM    912  O   PHE   150    -200.888 -17.603  67.639  1.00 46.42           O  
ATOM    913  CB  PHE   150    -202.707 -19.781  69.255  1.00 27.64           C  
ATOM    914  CG  PHE   150    -203.579 -20.119  70.414  1.00  0.00           C  
ATOM    915  CD1 PHE   150    -204.966 -19.850  70.412  1.00  0.00           C  
ATOM    916  CD2 PHE   150    -203.024 -20.727  71.556  1.00  0.00           C  
ATOM    917  CE1 PHE   150    -205.793 -20.181  71.524  1.00  0.00           C  
ATOM    918  CE2 PHE   150    -203.830 -21.069  72.684  1.00  0.00           C  
ATOM    919  CZ  PHE   150    -205.222 -20.792  72.667  1.00  0.00           C  
ATOM    920  N   LYS   151    -199.665 -18.891  69.020  1.00 29.27           N  
ATOM    921  CA  LYS   151    -198.435 -18.762  68.250  1.00 34.27           C  
ATOM    922  C   LYS   151    -198.451 -19.675  67.027  1.00 46.22           C  
ATOM    923  O   LYS   151    -197.870 -19.351  65.991  1.00 55.07           O  
ATOM    924  CB  LYS   151    -197.223 -19.074  69.130  1.00 39.78           C  
ATOM    925  CG  LYS   151    -196.988 -18.041  70.232  1.00  0.00           C  
ATOM    926  CD  LYS   151    -196.603 -16.657  69.704  1.00  0.00           C  
ATOM    927  CE  LYS   151    -196.318 -15.637  70.808  1.00  0.00           C  
ATOM    928  NZ  LYS   151    -195.907 -14.347  70.210  1.00  0.00           N  
ATOM    929  N   TRP   152    -199.125 -20.813  67.152  1.00 46.35           N  
ATOM    930  CA  TRP   152    -199.194 -21.785  66.066  1.00 30.94           C  
ATOM    931  C   TRP   152    -200.643 -22.099  65.703  1.00 41.74           C  
ATOM    932  O   TRP   152    -201.483 -22.292  66.582  1.00 58.25           O  
ATOM    933  CB  TRP   152    -198.462 -23.071  66.455  1.00 33.09           C  
ATOM    934  CG  TRP   152    -196.964 -22.914  66.572  1.00  0.00           C  
ATOM    935  CD1 TRP   152    -196.180 -21.839  66.271  1.00  0.00           C  
ATOM    936  CD2 TRP   152    -196.027 -23.897  67.036  1.00  0.00           C  
ATOM    937  NE1 TRP   152    -194.895 -22.033  66.492  1.00  0.00           N  
ATOM    938  CE2 TRP   152    -194.737 -23.307  66.974  1.00  0.00           C  
ATOM    939  CE3 TRP   152    -196.149 -25.222  67.505  1.00  0.00           C  
ATOM    940  CZ2 TRP   152    -193.560 -24.004  67.363  1.00  0.00           C  
ATOM    941  CZ3 TRP   152    -194.972 -25.928  67.899  1.00  0.00           C  
ATOM    942  CH2 TRP   152    -193.699 -25.308  67.821  1.00  0.00           C  
ATOM    943  N   SER   153    -201.604 -24.782  63.894  1.00 45.67           N  
ATOM    944  CA  SER   153    -201.791 -26.216  64.006  1.00 43.29           C  
ATOM    945  C   SER   153    -200.488 -26.987  63.978  1.00 39.87           C  
ATOM    946  O   SER   153    -199.412 -26.422  64.175  1.00 44.71           O  
ATOM    947  CB  SER   153    -202.698 -26.713  62.876  1.00  0.00           O  
ATOM    948  OG  SER   153    -202.045 -26.566  61.625  1.00  0.00           O  
ATOM    949  N   LEU   154    -200.590 -28.288  63.727  1.00 34.65           N  
ATOM    950  CA  LEU   154    -199.438 -29.179  63.710  1.00 31.60           C  
ATOM    951  C   LEU   154    -198.472 -28.838  62.580  1.00 27.60           C  
ATOM    952  O   LEU   154    -197.272 -28.673  62.802  1.00 20.88           O  
ATOM    953  CB  LEU   154    -199.904 -30.632  63.581  1.00 29.59           C  
ATOM    954  CG  LEU   154    -198.871 -31.748  63.748  1.00  0.00           C  
ATOM    955  CD1 LEU   154    -198.393 -31.821  65.185  1.00  0.00           C  
ATOM    956  CD2 LEU   154    -199.452 -33.084  63.307  1.00  0.00           C  
ATOM    957  N   SER   155    -199.003 -28.729  61.367  1.00 36.76           N  
ATOM    958  CA  SER   155    -198.186 -28.465  60.190  1.00 34.02           C  
ATOM    959  C   SER   155    -197.702 -27.018  60.131  1.00 34.26           C  
ATOM    960  O   SER   155    -196.690 -26.720  59.492  1.00 37.10           O  
ATOM    961  CB  SER   155    -198.955 -28.788  58.898  1.00 45.22           C  
ATOM    962  OG  SER   155    -200.045 -27.891  58.741  1.00  0.00           O  
ATOM    963  N   ASN   156    -198.426 -26.123  60.796  1.00 37.58           N  
ATOM    964  CA  ASN   156    -198.032 -24.719  60.852  1.00 37.76           C  
ATOM    965  C   ASN   156    -196.721 -24.582  61.614  1.00 39.34           C  
ATOM    966  O   ASN   156    -195.862 -23.762  61.265  1.00 44.22           O  
ATOM    967  CB  ASN   156    -199.125 -23.874  61.510  1.00 37.01           C  
ATOM    968  CG  ASN   156    -200.282 -23.755  60.529  1.00  0.00           C  
ATOM    969  OD1 ASN   156    -200.113 -23.939  59.325  1.00  0.00           O  
ATOM    970  ND2 ASN   156    -201.521 -23.440  60.991  1.00  0.00           N  
ATOM    971  N   PHE   157    -196.574 -25.403  62.652  1.00 40.42           N  
ATOM    972  CA  PHE   157    -195.341 -25.465  63.423  1.00 42.45           C  
ATOM    973  C   PHE   157    -194.184 -25.815  62.499  1.00 36.16           C  
ATOM    974  O   PHE   157    -193.151 -25.151  62.507  1.00 27.59           O  
ATOM    975  CB  PHE   157    -195.424 -26.508  64.556  1.00 25.63           C  
ATOM    976  CG  PHE   157    -194.107 -26.521  65.251  1.00  0.00           C  
ATOM    977  CD1 PHE   157    -193.751 -25.537  66.201  1.00  0.00           C  
ATOM    978  CD2 PHE   157    -193.174 -27.536  64.968  1.00  0.00           C  
ATOM    979  CE1 PHE   157    -192.489 -25.560  66.863  1.00  0.00           C  
ATOM    980  CE2 PHE   157    -191.904 -27.583  65.617  1.00  0.00           C  
ATOM    981  CZ  PHE   157    -191.561 -26.587  66.569  1.00  0.00           C  
ATOM    982  N   TRP   158    -194.380 -26.854  61.693  1.00 25.17           N  
ATOM    983  CA  TRP   158    -193.375 -27.290  60.734  1.00 24.46           C  
ATOM    984  C   TRP   158    -193.022 -26.182  59.748  1.00 23.34           C  
ATOM    985  O   TRP   158    -191.847 -25.902  59.518  1.00 31.10           O  
ATOM    986  CB  TRP   158    -193.857 -28.525  59.971  1.00 22.42           C  
ATOM    987  CG  TRP   158    -192.863 -29.051  58.963  1.00  0.00           C  
ATOM    988  CD1 TRP   158    -191.819 -29.911  59.143  1.00  0.00           C  
ATOM    989  CD2 TRP   158    -192.810 -28.744  57.562  1.00  0.00           C  
ATOM    990  NE1 TRP   158    -191.139 -30.169  58.042  1.00  0.00           N  
ATOM    991  CE2 TRP   158    -191.715 -29.465  57.017  1.00  0.00           C  
ATOM    992  CE3 TRP   158    -193.583 -27.930  56.708  1.00  0.00           C  
ATOM    993  CZ2 TRP   158    -191.367 -29.395  55.641  1.00  0.00           C  
ATOM    994  CZ3 TRP   158    -193.238 -27.854  55.325  1.00  0.00           C  
ATOM    995  CH2 TRP   158    -192.138 -28.588  54.815  1.00  0.00           C  
ATOM    996  N   LYS   159    -194.043 -25.547  59.180  1.00 20.65           N  
ATOM    997  CA  LYS   159    -193.828 -24.496  58.190  1.00 35.28           C  
ATOM    998  C   LYS   159    -193.024 -23.326  58.749  1.00 40.10           C  
ATOM    999  O   LYS   159    -192.018 -22.920  58.162  1.00 32.70           O  
ATOM   1000  CB  LYS   159    -195.165 -23.988  57.647  1.00 47.70           C  
ATOM   1001  CG  LYS   159    -195.795 -24.890  56.599  1.00  0.00           C  
ATOM   1002  CD  LYS   159    -196.966 -24.202  55.918  1.00  0.00           C  
ATOM   1003  CE  LYS   159    -197.677 -25.142  54.960  1.00  0.00           C  
ATOM   1004  NZ  LYS   159    -198.241 -26.322  55.668  1.00  0.00           N  
ATOM   1005  N   LEU   160    -193.459 -22.788  59.886  1.00 37.97           N  
ATOM   1006  CA  LEU   160    -192.799 -21.611  60.443  1.00 35.42           C  
ATOM   1007  C   LEU   160    -191.420 -21.944  61.016  1.00 32.86           C  
ATOM   1008  O   LEU   160    -190.501 -21.126  60.942  1.00 34.17           O  
ATOM   1009  CB  LEU   160    -193.675 -20.952  61.510  1.00 21.64           C  
ATOM   1010  CG  LEU   160    -194.947 -20.315  60.947  1.00  0.00           C  
ATOM   1011  CD1 LEU   160    -195.920 -19.780  61.996  1.00  0.00           C  
ATOM   1012  CD2 LEU   160    -194.717 -19.114  60.031  1.00  0.00           C  
ATOM   1013  N   THR   161    -191.274 -23.140  61.578  1.00 31.38           N  
ATOM   1014  CA  THR   161    -189.989 -23.563  62.125  1.00 27.79           C  
ATOM   1015  C   THR   161    -188.976 -23.748  61.002  1.00 35.18           C  
ATOM   1016  O   THR   161    -187.817 -23.348  61.128  1.00 40.28           O  
ATOM   1017  CB  THR   161    -190.101 -24.873  62.926  1.00 25.50           C  
ATOM   1018  OG1 THR   161    -191.151 -24.757  63.895  1.00  0.00           O  
ATOM   1019  CG2 THR   161    -188.791 -25.179  63.638  1.00  0.00           C  
ATOM   1020  N   SER   162    -189.415 -24.358  59.904  1.00 30.21           N  
ATOM   1021  CA  SER   162    -188.548 -24.554  58.749  1.00 25.05           C  
ATOM   1022  C   SER   162    -188.205 -23.213  58.114  1.00 38.79           C  
ATOM   1023  O   SER   162    -187.094 -23.011  57.623  1.00 41.99           O  
ATOM   1024  CB  SER   162    -189.206 -25.473  57.717  1.00 20.03           C  
ATOM   1025  OG  SER   162    -188.354 -25.636  56.594  1.00  0.00           O  
ATOM   1026  N   VAL   163    -189.169 -22.297  58.125  1.00 32.09           N  
ATOM   1027  CA  VAL   163    -188.964 -20.970  57.557  1.00 31.40           C  
ATOM   1028  C   VAL   163    -188.001 -20.137  58.399  1.00 32.99           C  
ATOM   1029  O   VAL   163    -187.296 -19.274  57.877  1.00 35.99           O  
ATOM   1030  CB  VAL   163    -190.301 -20.238  57.414  1.00 15.74           C  
ATOM   1031  CG1 VAL   163    -190.152 -18.775  56.993  1.00  0.00           C  
ATOM   1032  CG2 VAL   163    -191.229 -20.862  56.370  1.00  0.00           C  
ATOM   1033  N   ASN   164    -187.971 -20.399  59.703  1.00 45.01           N  
ATOM   1034  CA  ASN   164    -187.151 -19.610  60.617  1.00 35.13           C  
ATOM   1035  C   ASN   164    -185.797 -20.254  60.910  1.00 36.11           C  
ATOM   1036  O   ASN   164    -184.757 -19.604  60.794  1.00 48.65           O  
ATOM   1037  CB  ASN   164    -187.900 -19.377  61.931  1.00 34.52           C  
ATOM   1038  CG  ASN   164    -189.080 -18.460  61.643  1.00  0.00           C  
ATOM   1039  OD1 ASN   164    -189.049 -17.662  60.708  1.00  0.00           O  
ATOM   1040  ND2 ASN   164    -190.187 -18.525  62.431  1.00  0.00           N  
ATOM   1041  N   TRP   165    -185.810 -21.528  61.288  1.00 34.81           N  
ATOM   1042  CA  TRP   165    -184.586 -22.211  61.698  1.00 40.66           C  
ATOM   1043  C   TRP   165    -184.186 -23.335  60.747  1.00 31.87           C  
ATOM   1044  O   TRP   165    -183.020 -23.727  60.695  1.00 21.16           O  
ATOM   1045  CB  TRP   165    -184.742 -22.768  63.116  1.00 42.94           C  
ATOM   1046  CG  TRP   165    -185.072 -21.722  64.153  1.00  0.00           C  
ATOM   1047  CD1 TRP   165    -186.283 -21.375  64.679  1.00  0.00           C  
ATOM   1048  CD2 TRP   165    -184.152 -20.848  64.822  1.00  0.00           C  
ATOM   1049  NE1 TRP   165    -186.223 -20.411  65.576  1.00  0.00           N  
ATOM   1050  CE2 TRP   165    -184.910 -20.039  65.709  1.00  0.00           C  
ATOM   1051  CE3 TRP   165    -182.754 -20.667  64.763  1.00  0.00           C  
ATOM   1052  CZ2 TRP   165    -184.314 -19.052  66.540  1.00  0.00           C  
ATOM   1053  CZ3 TRP   165    -182.147 -19.678  65.594  1.00  0.00           C  
ATOM   1054  CH2 TRP   165    -182.936 -18.888  66.466  1.00  0.00           C  
ATOM   1055  N   GLY   166    -185.152 -23.851  59.996  1.00 31.63           N  
ATOM   1056  CA  GLY   166    -184.900 -24.966  59.104  1.00 21.63           C  
ATOM   1057  C   GLY   166    -185.178 -26.293  59.782  1.00 31.27           C  
ATOM   1058  O   GLY   166    -185.982 -26.365  60.710  1.00 56.92           O  
ATOM   1059  N   SER   167    -184.515 -27.348  59.319  1.00 21.74           N  
ATOM   1060  CA  SER   167    -184.713 -28.678  59.882  1.00 22.75           C  
ATOM   1061  C   SER   167    -184.082 -28.785  61.273  1.00 32.50           C  
ATOM   1062  O   SER   167    -184.500 -29.604  62.093  1.00 40.54           O  
ATOM   1063  CB  SER   167    -184.136 -29.777  58.955  1.00 22.44           C  
ATOM   1064  OG  SER   167    -182.722 -29.667  58.888  1.00  0.00           O  
ATOM   1065  N   ARG   168    -183.087 -27.943  61.537  1.00 33.01           N  
ATOM   1066  CA  ARG   168    -182.412 -27.931  62.830  1.00 30.82           C  
ATOM   1067  C   ARG   168    -183.371 -27.532  63.947  1.00 27.33           C  
ATOM   1068  O   ARG   168    -183.291 -28.049  65.062  1.00 32.25           O  
ATOM   1069  CB  ARG   168    -181.217 -26.993  62.796  1.00 30.42           C  
ATOM   1070  CG  ARG   168    -180.055 -27.516  61.950  1.00  0.00           C  
ATOM   1071  CD  ARG   168    -178.879 -26.542  61.855  1.00  0.00           C  
ATOM   1072  NE  ARG   168    -177.846 -27.169  60.983  1.00  0.00           N  
ATOM   1073  CZ  ARG   168    -176.712 -26.478  60.663  1.00  0.00           C  
ATOM   1074  NH1 ARG   168    -176.785 -25.256  61.267  1.00  0.00           N  
ATOM   1075  NH2 ARG   168    -175.950 -27.279  59.863  1.00  0.00           N  
ATOM   1076  N   SER   169    -184.276 -26.608  63.640  1.00 22.45           N  
ATOM   1077  CA  SER   169    -185.263 -26.154  64.601  1.00 28.51           C  
ATOM   1078  C   SER   169    -186.206 -27.268  65.007  1.00 29.95           C  
ATOM   1079  O   SER   169    -186.737 -27.275  66.117  1.00 35.04           O  
ATOM   1080  CB  SER   169    -186.065 -24.984  64.025  1.00  0.00           O  
ATOM   1081  OG  SER   169    -186.836 -25.421  62.914  1.00  0.00           O  
ATOM   1082  N   PHE   170    -186.414 -28.215  64.097  1.00 18.75           N  
ATOM   1083  CA  PHE   170    -187.275 -29.359  64.363  1.00 28.11           C  
ATOM   1084  C   PHE   170    -186.560 -30.379  65.243  1.00 30.88           C  
ATOM   1085  O   PHE   170    -187.198 -31.176  65.930  1.00 26.51           O  
ATOM   1086  CB  PHE   170    -187.719 -30.012  63.051  1.00 31.62           C  
ATOM   1087  CG  PHE   170    -188.693 -29.092  62.400  1.00  0.00           C  
ATOM   1088  CD1 PHE   170    -188.313 -28.208  61.365  1.00  0.00           C  
ATOM   1089  CD2 PHE   170    -190.038 -29.088  62.815  1.00  0.00           C  
ATOM   1090  CE1 PHE   170    -189.253 -27.335  60.746  1.00  0.00           C  
ATOM   1091  CE2 PHE   170    -191.001 -28.223  62.211  1.00  0.00           C  
ATOM   1092  CZ  PHE   170    -190.604 -27.341  61.173  1.00  0.00           C  
ATOM   1093  N   ALA   171    -185.232 -30.345  65.217  1.00 17.17           N  
ATOM   1094  CA  ALA   171    -184.422 -31.281  65.991  1.00 19.15           C  
ATOM   1095  C   ALA   171    -183.658 -30.590  67.118  1.00 28.58           C  
ATOM   1096  O   ALA   171    -182.462 -30.815  67.295  1.00 38.12           O  
ATOM   1097  CB  ALA   171    -183.442 -32.019  65.075  1.00 16.85           C  
ATOM   1098  N   GLY   172    -184.354 -29.751  67.880  1.00 14.75           N  
ATOM   1099  CA  GLY   172    -183.747 -29.074  69.020  1.00 13.21           C  
ATOM   1100  C   GLY   172    -183.765 -29.970  70.254  1.00 16.77           C  
ATOM   1101  O   GLY   172    -184.830 -30.378  70.715  1.00 16.04           O  
ATOM   1102  N   GLY   173    -182.586 -30.269  70.792  1.00 23.80           N  
ATOM   1103  CA  GLY   173    -182.486 -31.095  71.983  1.00 15.42           C  
ATOM   1104  C   GLY   173    -182.387 -32.579  71.685  1.00 18.38           C  
ATOM   1105  O   GLY   173    -182.928 -33.403  72.421  1.00 21.43           O  
ATOM   1106  N   VAL   174    -181.699 -32.920  70.601  1.00 21.53           N  
ATOM   1107  CA  VAL   174    -181.542 -34.311  70.191  1.00 13.73           C  
ATOM   1108  C   VAL   174    -180.585 -35.054  71.122  1.00 11.15           C  
ATOM   1109  O   VAL   174    -180.862 -36.176  71.558  1.00 21.00           O  
ATOM   1110  CB  VAL   174    -181.042 -34.377  68.745  1.00 21.43           C  
ATOM   1111  CG1 VAL   174    -180.673 -35.791  68.290  1.00  0.00           C  
ATOM   1112  CG2 VAL   174    -182.066 -33.882  67.721  1.00  0.00           C  
ATOM   1113  N   ASN   175    -179.461 -34.412  71.430  1.00 11.31           N  
ATOM   1114  CA  ASN   175    -178.445 -35.001  72.300  1.00 20.85           C  
ATOM   1115  C   ASN   175    -178.947 -35.297  73.722  1.00 16.83           C  
ATOM   1116  O   ASN   175    -178.776 -36.419  74.206  1.00 15.57           O  
ATOM   1117  CB  ASN   175    -177.208 -34.094  72.357  1.00 26.66           C  
ATOM   1118  CG  ASN   175    -176.480 -34.209  71.026  1.00  0.00           C  
ATOM   1119  OD1 ASN   175    -176.675 -35.164  70.277  1.00  0.00           O  
ATOM   1120  ND2 ASN   175    -175.599 -33.240  70.659  1.00  0.00           N  
ATOM   1121  N   PHE   176    -179.571 -34.310  74.400  1.00  9.02           N  
ATOM   1122  CA  PHE   176    -180.034 -34.655  75.749  1.00 11.44           C  
ATOM   1123  C   PHE   176    -181.187 -35.654  75.728  1.00 23.65           C  
ATOM   1124  O   PHE   176    -181.467 -36.291  76.743  1.00 26.05           O  
ATOM   1125  CB  PHE   176    -180.484 -33.309  76.321  1.00 12.64           C  
ATOM   1126  CG  PHE   176    -179.259 -32.513  76.611  1.00  0.00           C  
ATOM   1127  CD1 PHE   176    -178.814 -31.483  75.752  1.00  0.00           C  
ATOM   1128  CD2 PHE   176    -178.509 -32.778  77.772  1.00  0.00           C  
ATOM   1129  CE1 PHE   176    -177.642 -30.725  76.041  1.00  0.00           C  
ATOM   1130  CE2 PHE   176    -177.332 -32.033  78.085  1.00  0.00           C  
ATOM   1131  CZ  PHE   176    -176.896 -31.002  77.213  1.00  0.00           C  
ATOM   1132  N   ALA   177    -181.844 -35.789  74.579  1.00 23.51           N  
ATOM   1133  CA  ALA   177    -182.903 -36.775  74.430  1.00 17.55           C  
ATOM   1134  C   ALA   177    -182.299 -38.171  74.348  1.00 24.70           C  
ATOM   1135  O   ALA   177    -182.762 -39.092  75.020  1.00 35.82           O  
ATOM   1136  CB  ALA   177    -183.749 -36.490  73.188  1.00 12.99           C  
ATOM   1137  N   LEU   178    -181.260 -38.322  73.530  1.00 20.70           N  
ATOM   1138  CA  LEU   178    -180.577 -39.608  73.397  1.00 15.28           C  
ATOM   1139  C   LEU   178    -179.917 -40.027  74.709  1.00 23.81           C  
ATOM   1140  O   LEU   178    -180.102 -41.157  75.182  1.00 37.56           O  
ATOM   1141  CB  LEU   178    -179.510 -39.567  72.287  1.00 11.33           C  
ATOM   1142  CG  LEU   178    -178.754 -40.887  72.119  1.00  0.00           C  
ATOM   1143  CD1 LEU   178    -179.620 -42.081  71.721  1.00  0.00           C  
ATOM   1144  CD2 LEU   178    -177.659 -40.873  71.055  1.00  0.00           C  
ATOM   1145  N   ILE   179    -179.153 -39.106  75.296  1.00 18.64           N  
ATOM   1146  CA  ILE   179    -178.523 -39.347  76.590  1.00 14.33           C  
ATOM   1147  C   ILE   179    -179.587 -39.680  77.629  1.00 15.12           C  
ATOM   1148  O   ILE   179    -179.400 -40.569  78.462  1.00 16.14           O  
ATOM   1149  CB  ILE   179    -177.698 -38.129  77.059  1.00 19.04           C  
ATOM   1150  CG1 ILE   179    -176.453 -37.864  76.197  1.00  0.00           C  
ATOM   1151  CG2 ILE   179    -177.171 -38.263  78.498  1.00  0.00           C  
ATOM   1152  CD1 ILE   179    -175.787 -36.519  76.486  1.00  0.00           C  
ATOM   1153  N   GLY   180    -180.709 -38.970  77.557  1.00 14.56           N  
ATOM   1154  CA  GLY   180    -181.838 -39.232  78.429  1.00 20.57           C  
ATOM   1155  C   GLY   180    -182.340 -40.656  78.292  1.00 18.95           C  
ATOM   1156  O   GLY   180    -182.629 -41.314  79.288  1.00 19.72           O  
ATOM   1157  N   PHE   181    -182.438 -41.130  77.053  1.00 13.77           N  
ATOM   1158  CA  PHE   181    -182.854 -42.502  76.782  1.00 15.94           C  
ATOM   1159  C   PHE   181    -181.876 -43.502  77.394  1.00 21.56           C  
ATOM   1160  O   PHE   181    -182.289 -44.483  78.017  1.00 14.33           O  
ATOM   1161  CB  PHE   181    -182.972 -42.775  75.268  1.00 24.95           C  
ATOM   1162  CG  PHE   181    -184.139 -41.999  74.763  1.00  0.00           C  
ATOM   1163  CD1 PHE   181    -185.109 -41.453  75.633  1.00  0.00           C  
ATOM   1164  CD2 PHE   181    -184.297 -41.791  73.381  1.00  0.00           C  
ATOM   1165  CE1 PHE   181    -186.219 -40.709  75.141  1.00  0.00           C  
ATOM   1166  CE2 PHE   181    -185.401 -41.049  72.860  1.00  0.00           C  
ATOM   1167  CZ  PHE   181    -186.367 -40.507  73.747  1.00  0.00           C  
ATOM   1168  N   ALA   182    -180.582 -43.243  77.221  1.00 23.14           N  
ATOM   1169  CA  ALA   182    -179.556 -44.137  77.758  1.00 17.72           C  
ATOM   1170  C   ALA   182    -179.610 -44.222  79.285  1.00 19.04           C  
ATOM   1171  O   ALA   182    -179.661 -45.316  79.855  1.00 16.06           O  
ATOM   1172  CB  ALA   182    -178.145 -43.692  77.333  1.00 11.54           C  
ATOM   1173  N   GLY   183    -179.606 -43.063  79.938  1.00 19.26           N  
ATOM   1174  CA  GLY   183    -179.669 -42.995  81.396  1.00 20.10           C  
ATOM   1175  C   GLY   183    -180.943 -43.652  81.925  1.00 26.02           C  
ATOM   1176  O   GLY   183    -180.900 -44.438  82.874  1.00 31.86           O  
ATOM   1177  N   ASP   184    -182.069 -43.328  81.296  1.00 19.68           N  
ATOM   1178  CA  ASP   184    -183.356 -43.899  81.680  1.00 14.88           C  
ATOM   1179  C   ASP   184    -183.347 -45.416  81.564  1.00 21.53           C  
ATOM   1180  O   ASP   184    -183.872 -46.108  82.432  1.00 26.82           O  
ATOM   1181  CB  ASP   184    -184.483 -43.321  80.822  1.00 13.42           C  
ATOM   1182  CG  ASP   184    -185.803 -43.859  81.355  1.00  0.00           C  
ATOM   1183  OD1 ASP   184    -186.127 -43.566  82.537  1.00  0.00           O  
ATOM   1184  OD2 ASP   184    -186.506 -44.570  80.587  1.00  0.00           O  
ATOM   1185  N   TYR   185    -182.750 -45.931  80.494  1.00 17.79           N  
ATOM   1186  CA  TYR   185    -182.708 -47.371  80.272  1.00 16.17           C  
ATOM   1187  C   TYR   185    -181.822 -48.068  81.301  1.00 18.99           C  
ATOM   1188  O   TYR   185    -182.207 -49.092  81.875  1.00 30.89           O  
ATOM   1189  CB  TYR   185    -182.215 -47.686  78.860  1.00  9.86           C  
ATOM   1190  CG  TYR   185    -183.271 -47.242  77.907  1.00  0.00           C  
ATOM   1191  CD1 TYR   185    -184.559 -46.954  78.378  1.00  0.00           C  
ATOM   1192  CD2 TYR   185    -183.008 -47.096  76.527  1.00  0.00           C  
ATOM   1193  CE1 TYR   185    -185.583 -46.530  77.509  1.00  0.00           C  
ATOM   1194  CE2 TYR   185    -184.038 -46.664  75.630  1.00  0.00           C  
ATOM   1195  CZ  TYR   185    -185.321 -46.386  76.142  1.00  0.00           C  
ATOM   1196  OH  TYR   185    -186.344 -45.972  75.317  1.00  0.00           O  
ATOM   1197  N   VAL   186    -180.638 -47.506  81.533  1.00 14.02           N  
ATOM   1198  CA  VAL   186    -179.711 -48.066  82.500  1.00 14.97           C  
ATOM   1199  C   VAL   186    -180.293 -48.093  83.900  1.00 24.63           C  
ATOM   1200  O   VAL   186    -180.176 -49.089  84.617  1.00 33.28           O  
ATOM   1201  CB  VAL   186    -178.385 -47.275  82.504  1.00  0.00           O  
ATOM   1202  CG1 VAL   186    -177.371 -47.790  83.527  1.00  0.00           C  
ATOM   1203  CG2 VAL   186    -177.651 -47.306  81.162  1.00  0.00           C  
ATOM   1204  N   SER   187    -184.774 -52.455  88.195  1.00 28.11           N  
ATOM   1205  CA  SER   187    -185.670 -53.588  87.999  1.00 22.41           C  
ATOM   1206  C   SER   187    -184.981 -54.886  88.401  1.00 21.02           C  
ATOM   1207  O   SER   187    -185.570 -55.719  89.088  1.00 37.73           O  
ATOM   1208  CB  SER   187    -186.141 -53.663  86.545  1.00 18.49           C  
ATOM   1209  OG  SER   187    -186.943 -52.533  86.232  1.00  0.00           O  
ATOM   1210  N   SER   188    -183.734 -55.053  87.971  1.00 23.75           N  
ATOM   1211  CA  SER   188    -182.964 -56.242  88.319  1.00 24.81           C  
ATOM   1212  C   SER   188    -182.650 -56.278  89.811  1.00 31.76           C  
ATOM   1213  O   SER   188    -182.650 -57.343  90.430  1.00 16.77           O  
ATOM   1214  CB  SER   188    -181.668 -56.308  87.509  1.00 23.45           C  
ATOM   1215  OG  SER   188    -181.962 -56.489  86.131  1.00  0.00           O  
ATOM   1216  N   PHE   189    -182.382 -55.108  90.386  1.00 36.86           N  
ATOM   1217  CA  PHE   189    -182.063 -55.016  91.807  1.00 23.39           C  
ATOM   1218  C   PHE   189    -183.261 -55.359  92.687  1.00 20.88           C  
ATOM   1219  O   PHE   189    -183.112 -55.976  93.742  1.00 29.87           O  
ATOM   1220  CB  PHE   189    -181.553 -53.614  92.146  1.00 19.73           C  
ATOM   1221  CG  PHE   189    -181.231 -53.594  93.601  1.00  0.00           C  
ATOM   1222  CD1 PHE   189    -180.048 -54.172  94.114  1.00  0.00           C  
ATOM   1223  CD2 PHE   189    -182.118 -52.985  94.507  1.00  0.00           C  
ATOM   1224  CE1 PHE   189    -179.747 -54.145  95.507  1.00  0.00           C  
ATOM   1225  CE2 PHE   189    -181.840 -52.944  95.907  1.00  0.00           C  
ATOM   1226  CZ  PHE   189    -180.649 -53.529  96.408  1.00  0.00           C  
ATOM   1227  N   TYR   190    -184.448 -54.956  92.247  1.00 27.85           N  
ATOM   1228  CA  TYR   190    -185.678 -55.194  93.000  1.00 22.63           C  
ATOM   1229  C   TYR   190    -186.413 -56.443  92.514  1.00 24.70           C  
ATOM   1230  O   TYR   190    -187.499 -56.760  92.997  1.00 33.38           O  
ATOM   1231  CB  TYR   190    -186.605 -53.978  92.910  1.00 18.63           C  
ATOM   1232  CG  TYR   190    -185.914 -52.839  93.578  1.00  0.00           C  
ATOM   1233  CD1 TYR   190    -185.293 -51.850  92.803  1.00  0.00           C  
ATOM   1234  CD2 TYR   190    -185.873 -52.722  94.984  1.00  0.00           C  
ATOM   1235  CE1 TYR   190    -184.633 -50.757  93.397  1.00  0.00           C  
ATOM   1236  CE2 TYR   190    -185.206 -51.616  95.605  1.00  0.00           C  
ATOM   1237  CZ  TYR   190    -184.591 -50.642  94.791  1.00  0.00           C  
ATOM   1238  OH  TYR   190    -183.934 -49.564  95.344  1.00  0.00           O  
ATOM   1239  N   LYS   191    -185.811 -57.142  91.557  1.00 30.41           N  
ATOM   1240  CA  LYS   191    -186.415 -58.335  90.961  1.00 27.01           C  
ATOM   1241  C   LYS   191    -186.685 -59.497  91.933  1.00 36.06           C  
ATOM   1242  O   LYS   191    -187.776 -60.070  91.901  1.00 34.09           O  
ATOM   1243  CB  LYS   191    -185.541 -58.837  89.805  1.00 42.08           C  
ATOM   1244  CG  LYS   191    -186.117 -60.062  89.093  1.00  0.00           C  
ATOM   1245  CD  LYS   191    -185.283 -60.523  87.896  1.00  0.00           C  
ATOM   1246  CE  LYS   191    -185.833 -61.776  87.212  1.00  0.00           C  
ATOM   1247  NZ  LYS   191    -184.956 -62.164  86.084  1.00  0.00           N  
ATOM   1248  N   PHE   192    -185.709 -59.863  92.793  1.00 25.07           N  
ATOM   1249  CA  PHE   192    -185.983 -61.010  93.670  1.00 34.78           C  
ATOM   1250  C   PHE   192    -187.096 -60.763  94.688  1.00 35.47           C  
ATOM   1251  O   PHE   192    -187.632 -61.723  95.242  1.00 43.11           O  
ATOM   1252  CB  PHE   192    -184.645 -61.230  94.385  1.00 37.94           C  
ATOM   1253  CG  PHE   192    -183.700 -61.820  93.396  1.00  0.00           C  
ATOM   1254  CD1 PHE   192    -182.709 -61.044  92.752  1.00  0.00           C  
ATOM   1255  CD2 PHE   192    -183.779 -63.188  93.080  1.00  0.00           C  
ATOM   1256  CE1 PHE   192    -181.807 -61.618  91.811  1.00  0.00           C  
ATOM   1257  CE2 PHE   192    -182.887 -63.788  92.140  1.00  0.00           C  
ATOM   1258  CZ  PHE   192    -181.898 -62.996  91.501  1.00  0.00           C  
ATOM   1259  N   ASP   193    -187.428 -59.498  94.933  1.00 24.48           N  
ATOM   1260  CA  ASP   193    -188.487 -59.149  95.873  1.00 30.34           C  
ATOM   1261  C   ASP   193    -189.824 -59.767  95.471  1.00 33.44           C  
ATOM   1262  O   ASP   193    -190.284 -60.727  96.087  1.00 46.11           O  
ATOM   1263  CB  ASP   193    -188.625 -57.629  95.984  1.00 23.56           C  
ATOM   1264  CG  ASP   193    -189.613 -57.326  97.101  1.00  0.00           C  
ATOM   1265  OD1 ASP   193    -190.061 -58.293  97.773  1.00  0.00           O  
ATOM   1266  OD2 ASP   193    -189.933 -56.124  97.297  1.00  0.00           O  
ATOM   1267  N   LYS   194    -190.442 -59.212  94.433  1.00 41.24           N  
ATOM   1268  CA  LYS   194    -191.727 -59.707  93.955  1.00 37.05           C  
ATOM   1269  C   LYS   194    -191.552 -60.933  93.065  1.00 39.25           C  
ATOM   1270  O   LYS   194    -191.656 -62.069  93.528  1.00 22.84           O  
ATOM   1271  CB  LYS   194    -192.493 -58.623  93.174  1.00 27.96           C  
ATOM   1272  CG  LYS   194    -191.810 -58.215  91.867  1.00  0.00           C  
ATOM   1273  CD  LYS   194    -192.528 -57.085  91.128  1.00  0.00           C  
ATOM   1274  CE  LYS   194    -191.963 -56.809  89.733  1.00  0.00           C  
ATOM   1275  NZ  LYS   194    -190.564 -56.337  89.837  1.00  0.00           N  
ATOM   1276  N   ASP   195    -200.095 -61.085  93.345  1.00 25.64           N  
ATOM   1277  CA  ASP   195    -199.280 -61.482  92.203  1.00 45.04           C  
ATOM   1278  C   ASP   195    -199.162 -60.348  91.190  1.00 68.82           C  
ATOM   1279  O   ASP   195    -198.095 -59.756  91.030  1.00 91.88           O  
ATOM   1280  CB  ASP   195    -199.866 -62.726  91.532  1.00 23.85           C  
ATOM   1281  CG  ASP   195    -199.668 -63.906  92.473  1.00  0.00           C  
ATOM   1282  OD1 ASP   195    -198.840 -63.778  93.415  1.00  0.00           O  
ATOM   1283  OD2 ASP   195    -200.341 -64.949  92.263  1.00  0.00           O  
ATOM   1284  N   LEU   196    -200.264 -60.053  90.508  1.00 39.54           N  
ATOM   1285  CA  LEU   196    -200.286 -58.992  89.509  1.00 46.73           C  
ATOM   1286  C   LEU   196    -200.116 -57.620  90.152  1.00 46.45           C  
ATOM   1287  O   LEU   196    -199.473 -56.734  89.588  1.00 54.61           O  
ATOM   1288  CB  LEU   196    -201.591 -59.036  88.710  1.00 43.34           C  
ATOM   1289  CG  LEU   196    -201.706 -60.258  87.795  1.00  0.00           C  
ATOM   1290  CD1 LEU   196    -203.063 -60.429  87.115  1.00  0.00           C  
ATOM   1291  CD2 LEU   196    -200.718 -60.286  86.630  1.00  0.00           C  
ATOM   1292  N   TYR   197    -200.692 -57.455  91.339  1.00 47.80           N  
ATOM   1293  CA  TYR   197    -200.626 -56.187  92.060  1.00 55.78           C  
ATOM   1294  C   TYR   197    -199.196 -55.838  92.467  1.00 62.05           C  
ATOM   1295  O   TYR   197    -198.745 -54.708  92.274  1.00 62.78           O  
ATOM   1296  CB  TYR   197    -201.527 -56.232  93.296  1.00 36.96           C  
ATOM   1297  CG  TYR   197    -201.381 -54.930  94.004  1.00  0.00           C  
ATOM   1298  CD1 TYR   197    -202.074 -53.804  93.542  1.00  0.00           C  
ATOM   1299  CD2 TYR   197    -200.560 -54.796  95.146  1.00  0.00           C  
ATOM   1300  CE1 TYR   197    -201.964 -52.555  94.186  1.00  0.00           C  
ATOM   1301  CE2 TYR   197    -200.436 -53.535  95.813  1.00  0.00           C  
ATOM   1302  CZ  TYR   197    -201.149 -52.425  95.316  1.00  0.00           C  
ATOM   1303  OH  TYR   197    -201.058 -51.190  95.921  1.00  0.00           O  
ATOM   1304  N   ASN   198    -198.491 -56.811  93.036  1.00 53.95           N  
ATOM   1305  CA  ASN   198    -197.109 -56.615  93.459  1.00 42.82           C  
ATOM   1306  C   ASN   198    -196.197 -56.302  92.273  1.00 46.88           C  
ATOM   1307  O   ASN   198    -195.337 -55.423  92.353  1.00 49.36           O  
ATOM   1308  CB  ASN   198    -196.605 -57.843  94.202  1.00 32.87           C  
ATOM   1309  CG  ASN   198    -197.270 -57.870  95.571  1.00  0.00           C  
ATOM   1310  OD1 ASN   198    -197.760 -56.852  96.057  1.00  0.00           O  
ATOM   1311  ND2 ASN   198    -197.320 -59.037  96.267  1.00  0.00           N  
ATOM   1312  N   LYS   199    -196.395 -57.025  91.175  1.00 37.45           N  
ATOM   1313  CA  LYS   199    -195.603 -56.824  89.967  1.00 33.04           C  
ATOM   1314  C   LYS   199    -195.852 -55.446  89.362  1.00 43.02           C  
ATOM   1315  O   LYS   199    -194.915 -54.754  88.956  1.00 47.27           O  
ATOM   1316  CB  LYS   199    -195.913 -57.914  88.938  1.00 56.13           C  
ATOM   1317  CG  LYS   199    -195.387 -59.295  89.334  1.00  0.00           C  
ATOM   1318  CD  LYS   199    -195.691 -60.385  88.305  1.00  0.00           C  
ATOM   1319  CE  LYS   199    -195.195 -61.773  88.717  1.00  0.00           C  
ATOM   1320  NZ  LYS   199    -195.551 -62.767  87.679  1.00  0.00           N  
ATOM   1321  N   ILE   200    -197.122 -55.053  89.308  1.00 42.76           N  
ATOM   1322  CA  ILE   200    -197.500 -53.754  88.765  1.00 42.71           C  
ATOM   1323  C   ILE   200    -196.938 -52.628  89.624  1.00 41.15           C  
ATOM   1324  O   ILE   200    -196.457 -51.619  89.104  1.00 43.74           O  
ATOM   1325  CB  ILE   200    -199.022 -53.633  88.661  1.00 36.74           C  
ATOM   1326  CG1 ILE   200    -199.640 -54.571  87.611  1.00  0.00           C  
ATOM   1327  CG2 ILE   200    -199.500 -52.224  88.274  1.00  0.00           C  
ATOM   1328  CD1 ILE   200    -201.165 -54.651  87.690  1.00  0.00           C  
ATOM   1329  N   LEU   201    -197.007 -52.804  90.940  1.00 36.20           N  
ATOM   1330  CA  LEU   201    -196.463 -51.823  91.870  1.00 38.61           C  
ATOM   1331  C   LEU   201    -194.953 -51.712  91.693  1.00 36.84           C  
ATOM   1332  O   LEU   201    -194.389 -50.618  91.757  1.00 38.83           O  
ATOM   1333  CB  LEU   201    -196.805 -52.197  93.313  1.00 49.52           C  
ATOM   1334  CG  LEU   201    -196.277 -51.197  94.344  1.00  0.00           C  
ATOM   1335  CD1 LEU   201    -196.827 -49.779  94.209  1.00  0.00           C  
ATOM   1336  CD2 LEU   201    -196.573 -51.555  95.800  1.00  0.00           C  
ATOM   1337  N   GLY   202    -194.307 -52.851  91.461  1.00 33.03           N  
ATOM   1338  CA  GLY   202    -192.873 -52.887  91.208  1.00 29.75           C  
ATOM   1339  C   GLY   202    -192.523 -52.091  89.955  1.00 29.27           C  
ATOM   1340  O   GLY   202    -191.618 -51.249  89.966  1.00 30.64           O  
ATOM   1341  N   GLY   203    -193.260 -52.356  88.880  1.00 27.36           N  
ATOM   1342  CA  GLY   203    -193.055 -51.664  87.622  1.00 26.03           C  
ATOM   1343  C   GLY   203    -193.274 -50.172  87.764  1.00 23.30           C  
ATOM   1344  O   GLY   203    -192.562 -49.369  87.159  1.00 29.08           O  
ATOM   1345  N   ALA   204    -194.259 -49.799  88.577  1.00 20.81           N  
ATOM   1346  CA  ALA   204    -194.542 -48.391  88.815  1.00 24.95           C  
ATOM   1347  C   ALA   204    -193.407 -47.736  89.591  1.00 20.03           C  
ATOM   1348  O   ALA   204    -193.057 -46.589  89.332  1.00 25.76           O  
ATOM   1349  CB  ALA   204    -195.858 -48.211  89.572  1.00 28.71           C  
ATOM   1350  N   THR   205    -192.844 -48.465  90.550  1.00 17.06           N  
ATOM   1351  CA  THR   205    -191.731 -47.946  91.340  1.00 21.12           C  
ATOM   1352  C   THR   205    -190.513 -47.710  90.455  1.00 21.26           C  
ATOM   1353  O   THR   205    -189.911 -46.631  90.480  1.00 17.27           O  
ATOM   1354  CB  THR   205    -191.354 -48.902  92.492  1.00 34.46           C  
ATOM   1355  OG1 THR   205    -192.450 -49.051  93.382  1.00  0.00           O  
ATOM   1356  CG2 THR   205    -190.151 -48.326  93.257  1.00  0.00           C  
ATOM   1357  N   SER   206    -190.165 -48.720  89.662  1.00 27.49           N  
ATOM   1358  CA  SER   206    -189.022 -48.625  88.757  1.00 25.44           C  
ATOM   1359  C   SER   206    -189.204 -47.491  87.751  1.00 21.53           C  
ATOM   1360  O   SER   206    -188.290 -46.690  87.531  1.00 26.79           O  
ATOM   1361  CB  SER   206    -188.797 -49.946  87.996  1.00 21.80           C  
ATOM   1362  OG  SER   206    -188.402 -50.969  88.899  1.00  0.00           O  
ATOM   1363  N   GLY   207    -190.393 -47.420  87.156  1.00 27.07           N  
ATOM   1364  CA  GLY   207    -190.708 -46.371  86.192  1.00 29.52           C  
ATOM   1365  C   GLY   207    -190.604 -44.988  86.825  1.00 31.73           C  
ATOM   1366  O   GLY   207    -190.019 -44.072  86.245  1.00 40.99           O  
ATOM   1367  N   VAL   208    -191.159 -44.851  88.025  1.00 27.81           N  
ATOM   1368  CA  VAL   208    -191.163 -43.576  88.734  1.00 27.43           C  
ATOM   1369  C   VAL   208    -189.748 -43.116  89.053  1.00 25.61           C  
ATOM   1370  O   VAL   208    -189.393 -41.967  88.793  1.00 38.04           O  
ATOM   1371  CB  VAL   208    -191.972 -43.660  90.043  1.00 29.31           C  
ATOM   1372  CG1 VAL   208    -191.846 -42.413  90.920  1.00  0.00           C  
ATOM   1373  CG2 VAL   208    -193.475 -43.843  89.822  1.00  0.00           C  
ATOM   1374  N   ILE   209    -188.940 -44.017  89.604  1.00 24.12           N  
ATOM   1375  CA  ILE   209    -187.573 -43.683  89.962  1.00 30.14           C  
ATOM   1376  C   ILE   209    -186.729 -43.329  88.751  1.00 28.81           C  
ATOM   1377  O   ILE   209    -186.071 -42.280  88.715  1.00 30.05           O  
ATOM   1378  CB  ILE   209    -186.917 -44.851  90.731  1.00  0.00           O  
ATOM   1379  CG1 ILE   209    -187.531 -45.093  92.119  1.00  0.00           C  
ATOM   1380  CG2 ILE   209    -185.414 -44.650  90.986  1.00  0.00           C  
ATOM   1381  CD1 ILE   209    -187.080 -46.403  92.766  1.00  0.00           C  
ATOM   1382  N   ALA   210    -186.765 -44.204  87.748  1.00 29.31           N  
ATOM   1383  CA  ALA   210    -185.970 -44.022  86.539  1.00 27.29           C  
ATOM   1384  C   ALA   210    -186.351 -42.742  85.802  1.00 27.28           C  
ATOM   1385  O   ALA   210    -185.482 -42.020  85.312  1.00 17.88           O  
ATOM   1386  CB  ALA   210    -186.123 -45.224  85.621  1.00 23.51           C  
ATOM   1387  N   THR   211    -187.649 -42.462  85.726  1.00 20.19           N  
ATOM   1388  CA  THR   211    -188.119 -41.272  85.027  1.00 19.29           C  
ATOM   1389  C   THR   211    -187.813 -40.016  85.833  1.00 17.76           C  
ATOM   1390  O   THR   211    -187.575 -38.949  85.266  1.00 19.04           O  
ATOM   1391  CB  THR   211    -189.619 -41.365  84.743  1.00 18.42           C  
ATOM   1392  OG1 THR   211    -189.891 -42.484  83.912  1.00  0.00           O  
ATOM   1393  CG2 THR   211    -190.084 -40.081  84.036  1.00  0.00           C  
ATOM   1394  N   LEU   212    -187.821 -40.145  87.156  1.00 15.66           N  
ATOM   1395  CA  LEU   212    -187.543 -39.012  88.029  1.00 20.42           C  
ATOM   1396  C   LEU   212    -186.082 -38.593  87.931  1.00 22.64           C  
ATOM   1397  O   LEU   212    -185.774 -37.405  87.834  1.00 28.40           O  
ATOM   1398  CB  LEU   212    -187.872 -39.325  89.501  1.00 22.69           C  
ATOM   1399  CG  LEU   212    -187.620 -38.148  90.445  1.00  0.00           C  
ATOM   1400  CD1 LEU   212    -188.438 -36.893  90.147  1.00  0.00           C  
ATOM   1401  CD2 LEU   212    -187.922 -38.426  91.918  1.00  0.00           C  
ATOM   1402  N   PHE   213    -185.183 -39.572  87.946  1.00 20.71           N  
ATOM   1403  CA  PHE   213    -183.754 -39.274  87.909  1.00 25.05           C  
ATOM   1404  C   PHE   213    -183.289 -38.764  86.544  1.00 12.00           C  
ATOM   1405  O   PHE   213    -182.330 -37.999  86.456  1.00  9.94           O  
ATOM   1406  CB  PHE   213    -182.945 -40.511  88.304  1.00 27.39           C  
ATOM   1407  CG  PHE   213    -181.517 -40.099  88.403  1.00  0.00           C  
ATOM   1408  CD1 PHE   213    -181.036 -39.315  89.476  1.00  0.00           C  
ATOM   1409  CD2 PHE   213    -180.602 -40.493  87.409  1.00  0.00           C  
ATOM   1410  CE1 PHE   213    -179.668 -38.929  89.564  1.00  0.00           C  
ATOM   1411  CE2 PHE   213    -179.226 -40.120  87.473  1.00  0.00           C  
ATOM   1412  CZ  PHE   213    -178.758 -39.332  88.556  1.00  0.00           C  
ATOM   1413  N   THR   214    -183.968 -39.188  85.483  1.00 18.85           N  
ATOM   1414  CA  THR   214    -183.604 -38.777  84.128  1.00 21.23           C  
ATOM   1415  C   THR   214    -184.438 -37.596  83.633  1.00 22.78           C  
ATOM   1416  O   THR   214    -184.386 -37.240  82.455  1.00 17.03           O  
ATOM   1417  CB  THR   214    -183.750 -39.953  83.160  1.00 28.69           C  
ATOM   1418  OG1 THR   214    -185.091 -40.421  83.159  1.00  0.00           O  
ATOM   1419  CG2 THR   214    -182.814 -41.092  83.598  1.00  0.00           C  
ATOM   1420  N   THR   215    -185.203 -36.994  84.536  1.00 19.77           N  
ATOM   1421  CA  THR   215    -186.098 -35.891  84.183  1.00 13.44           C  
ATOM   1422  C   THR   215    -185.416 -34.569  83.776  1.00 14.90           C  
ATOM   1423  O   THR   215    -185.889 -33.910  82.846  1.00 18.50           O  
ATOM   1424  CB  THR   215    -187.066 -35.624  85.342  1.00 11.03           C  
ATOM   1425  OG1 THR   215    -187.865 -36.772  85.585  1.00  0.00           O  
ATOM   1426  CG2 THR   215    -187.976 -34.437  84.983  1.00  0.00           C  
ATOM   1427  N   ALA   216    -184.325 -34.161  84.465  1.00 17.69           N  
ATOM   1428  CA  ALA   216    -183.669 -32.910  84.052  1.00 21.28           C  
ATOM   1429  C   ALA   216    -183.255 -32.857  82.579  1.00 24.06           C  
ATOM   1430  O   ALA   216    -183.327 -31.790  81.968  1.00 24.26           O  
ATOM   1431  CB  ALA   216    -182.432 -32.859  84.949  1.00 15.27           C  
ATOM   1432  N   PRO   217    -182.837 -33.989  82.021  1.00 21.96           N  
ATOM   1433  CA  PRO   217    -182.466 -34.046  80.612  1.00 13.08           C  
ATOM   1434  C   PRO   217    -183.677 -33.797  79.721  1.00 14.49           C  
ATOM   1435  O   PRO   217    -183.570 -33.157  78.672  1.00 12.79           O  
ATOM   1436  CB  PRO   217    -181.826 -35.395  80.280  1.00 10.06           C  
ATOM   1437  CG  PRO   217    -181.219 -36.098  81.496  1.00  0.00           C  
ATOM   1438  CD  PRO   217    -181.993 -35.855  82.793  1.00  0.00           C  
ATOM   1439  N   ASN   218    -184.832 -34.293  80.152  1.00 16.56           N  
ATOM   1440  CA  ASN   218    -186.073 -34.081  79.422  1.00 13.02           C  
ATOM   1441  C   ASN   218    -186.481 -32.615  79.500  1.00 15.43           C  
ATOM   1442  O   ASN   218    -186.962 -32.042  78.522  1.00 18.52           O  
ATOM   1443  CB  ASN   218    -187.187 -34.972  79.971  1.00 16.14           C  
ATOM   1444  CG  ASN   218    -186.901 -36.403  79.536  1.00  0.00           C  
ATOM   1445  OD1 ASN   218    -186.169 -36.639  78.577  1.00  0.00           O  
ATOM   1446  ND2 ASN   218    -187.465 -37.435  80.219  1.00  0.00           N  
ATOM   1447  N   ALA   219    -186.280 -32.015  80.669  1.00 19.34           N  
ATOM   1448  CA  ALA   219    -186.576 -30.601  80.865  1.00 17.11           C  
ATOM   1449  C   ALA   219    -185.722 -29.745  79.939  1.00 19.81           C  
ATOM   1450  O   ALA   219    -186.231 -28.854  79.257  1.00 21.18           O  
ATOM   1451  CB  ALA   219    -186.340 -30.165  82.324  1.00  8.32           C  
ATOM   1452  N   TYR   220    -184.421 -30.030  79.916  1.00 15.74           N  
ATOM   1453  CA  TYR   220    -183.501 -29.318  79.037  1.00 15.85           C  
ATOM   1454  C   TYR   220    -183.914 -29.500  77.580  1.00 19.47           C  
ATOM   1455  O   TYR   220    -183.920 -28.545  76.808  1.00 24.95           O  
ATOM   1456  CB  TYR   220    -182.047 -29.798  79.227  1.00 13.62           C  
ATOM   1457  CG  TYR   220    -181.554 -29.234  80.514  1.00  0.00           C  
ATOM   1458  CD1 TYR   220    -181.433 -30.062  81.638  1.00  0.00           C  
ATOM   1459  CD2 TYR   220    -181.195 -27.873  80.636  1.00  0.00           C  
ATOM   1460  CE1 TYR   220    -180.967 -29.566  82.872  1.00  0.00           C  
ATOM   1461  CE2 TYR   220    -180.719 -27.352  81.883  1.00  0.00           C  
ATOM   1462  CZ  TYR   220    -180.613 -28.218  82.991  1.00  0.00           C  
ATOM   1463  OH  TYR   220    -180.165 -27.761  84.212  1.00  0.00           O  
ATOM   1464  N   ALA   221    -184.273 -30.729  77.220  1.00 13.91           N  
ATOM   1465  CA  ALA   221    -184.728 -31.040  75.868  1.00 11.14           C  
ATOM   1466  C   ALA   221    -185.932 -30.192  75.447  1.00 13.27           C  
ATOM   1467  O   ALA   221    -185.909 -29.545  74.397  1.00 15.08           O  
ATOM   1468  CB  ALA   221    -185.076 -32.526  75.763  1.00 15.15           C  
ATOM   1469  N   ASP   222    -186.974 -30.193  76.275  1.00 15.38           N  
ATOM   1470  CA  ASP   222    -188.201 -29.464  75.962  1.00 13.80           C  
ATOM   1471  C   ASP   222    -187.978 -27.953  75.943  1.00 14.49           C  
ATOM   1472  O   ASP   222    -188.511 -27.245  75.083  1.00 17.65           O  
ATOM   1473  CB  ASP   222    -189.302 -29.820  76.965  1.00 14.92           C  
ATOM   1474  CG  ASP   222    -189.669 -31.283  76.760  1.00  0.00           C  
ATOM   1475  OD1 ASP   222    -189.878 -31.681  75.583  1.00  0.00           O  
ATOM   1476  OD2 ASP   222    -189.747 -32.022  77.778  1.00  0.00           O  
ATOM   1477  N   SER   223    -187.178 -27.461  76.885  1.00 13.33           N  
ATOM   1478  CA  SER   223    -186.879 -26.035  76.942  1.00 20.94           C  
ATOM   1479  C   SER   223    -186.020 -25.618  75.751  1.00 21.04           C  
ATOM   1480  O   SER   223    -186.033 -24.458  75.342  1.00 17.88           O  
ATOM   1481  CB  SER   223    -186.188 -25.681  78.260  1.00 14.58           C  
ATOM   1482  OG  SER   223    -184.910 -26.296  78.321  1.00  0.00           O  
ATOM   1483  N   LYS   224    -185.276 -26.569  75.194  1.00 13.14           N  
ATOM   1484  CA  LYS   224    -184.532 -26.326  73.965  1.00 14.67           C  
ATOM   1485  C   LYS   224    -185.472 -26.351  72.766  1.00 18.70           C  
ATOM   1486  O   LYS   224    -185.233 -25.673  71.765  1.00 15.71           O  
ATOM   1487  CB  LYS   224    -183.416 -27.354  73.784  1.00 17.27           C  
ATOM   1488  CG  LYS   224    -182.541 -27.095  72.556  1.00  0.00           C  
ATOM   1489  CD  LYS   224    -181.346 -28.045  72.444  1.00  0.00           C  
ATOM   1490  CE  LYS   224    -180.484 -27.801  71.204  1.00  0.00           C  
ATOM   1491  NZ  LYS   224    -179.346 -28.746  71.185  1.00  0.00           N  
ATOM   1492  N   LEU   225    -186.541 -27.136  72.866  1.00 15.71           N  
ATOM   1493  CA  LEU   225    -187.578 -27.125  71.841  1.00 13.24           C  
ATOM   1494  C   LEU   225    -188.274 -25.770  71.831  1.00 20.19           C  
ATOM   1495  O   LEU   225    -188.701 -25.286  70.784  1.00 17.02           O  
ATOM   1496  CB  LEU   225    -188.604 -28.236  72.071  1.00 11.66           C  
ATOM   1497  CG  LEU   225    -188.036 -29.642  71.863  1.00  0.00           C  
ATOM   1498  CD1 LEU   225    -188.986 -30.782  72.228  1.00  0.00           C  
ATOM   1499  CD2 LEU   225    -187.628 -29.967  70.427  1.00  0.00           C  
ATOM   1500  N   LEU   226    -188.389 -25.165  73.010  1.00 23.10           N  
ATOM   1501  CA  LEU   226    -189.057 -23.875  73.147  1.00 24.48           C  
ATOM   1502  C   LEU   226    -188.286 -22.733  72.484  1.00 23.96           C  
ATOM   1503  O   LEU   226    -188.878 -21.733  72.078  1.00 28.77           O  
ATOM   1504  CB  LEU   226    -189.277 -23.547  74.626  1.00 18.13           C  
ATOM   1505  CG  LEU   226    -190.098 -22.277  74.854  1.00  0.00           C  
ATOM   1506  CD1 LEU   226    -191.505 -22.301  74.259  1.00  0.00           C  
ATOM   1507  CD2 LEU   226    -190.338 -21.916  76.319  1.00  0.00           C  
ATOM   1508  N   GLN   227    -186.970 -22.886  72.374  1.00 16.77           N  
ATOM   1509  CA  GLN   227    -186.121 -21.822  71.844  1.00 15.69           C  
ATOM   1510  C   GLN   227    -186.126 -21.755  70.319  1.00 21.23           C  
ATOM   1511  O   GLN   227    -185.617 -20.799  69.734  1.00 30.76           O  
ATOM   1512  CB  GLN   227    -184.666 -21.981  72.320  1.00 14.27           C  
ATOM   1513  CG  GLN   227    -184.504 -21.869  73.837  1.00  0.00           C  
ATOM   1514  CD  GLN   227    -184.749 -20.419  74.230  1.00  0.00           C  
ATOM   1515  OE1 GLN   227    -185.777 -19.835  73.889  1.00  0.00           O  
ATOM   1516  NE2 GLN   227    -183.817 -19.760  74.969  1.00  0.00           N  
ATOM   1517  N   THR   228    -186.698 -22.769  69.680  1.00 27.40           N  
ATOM   1518  CA  THR   228    -186.766 -22.809  68.223  1.00 24.26           C  
ATOM   1519  C   THR   228    -187.623 -21.672  67.678  1.00 24.78           C  
ATOM   1520  O   THR   228    -188.790 -21.528  68.044  1.00 29.24           O  
ATOM   1521  CB  THR   228    -187.320 -24.152  67.751  1.00 24.92           C  
ATOM   1522  OG1 THR   228    -186.508 -25.212  68.233  1.00  0.00           O  
ATOM   1523  CG2 THR   228    -187.339 -24.184  66.213  1.00  0.00           C  
ATOM   1524  N   LYS   229    -187.035 -20.863  66.802  1.00 29.12           N  
ATOM   1525  CA  LYS   229    -187.734 -19.731  66.222  1.00 39.39           C  
ATOM   1526  C   LYS   229    -187.623 -18.480  67.070  1.00 36.62           C  
ATOM   1527  O   LYS   229    -188.101 -17.413  66.686  1.00 45.57           O  
ATOM   1528  CB  LYS   229    -189.212 -20.080  66.011  1.00  0.00           O  
ATOM   1529  CG  LYS   229    -189.982 -20.288  67.317  1.00  0.00           C  
ATOM   1530  CD  LYS   229    -191.453 -20.653  67.108  1.00  0.00           C  
ATOM   1531  CE  LYS   229    -192.227 -20.847  68.415  1.00  0.00           C  
ATOM   1532  NZ  LYS   229    -193.635 -21.193  68.121  1.00  0.00           N  
ATOM   1533  N   VAL   230    -186.987 -18.612  68.229  1.00 28.82           N  
ATOM   1534  CA  VAL   230    -186.805 -17.485  69.135  1.00 35.22           C  
ATOM   1535  C   VAL   230    -185.476 -16.786  68.877  1.00 37.22           C  
ATOM   1536  O   VAL   230    -184.563 -17.365  68.289  1.00 27.42           O  
ATOM   1537  CB  VAL   230    -186.885 -17.946  70.592  1.00 35.71           C  
ATOM   1538  CG1 VAL   230    -186.606 -16.830  71.601  1.00  0.00           C  
ATOM   1539  CG2 VAL   230    -188.256 -18.503  70.981  1.00  0.00           C  
ATOM   1540  N   ALA   231    -185.377 -15.537  69.321  1.00 33.90           N  
ATOM   1541  CA  ALA   231    -184.173 -14.741  69.112  1.00 45.62           C  
ATOM   1542  C   ALA   231    -182.996 -15.314  69.891  1.00 45.75           C  
ATOM   1543  O   ALA   231    -181.903 -15.483  69.350  1.00 41.66           O  
ATOM   1544  CB  ALA   231    -184.419 -13.293  69.510  1.00 37.65           C  
ATOM   1545  N   GLU   232    -183.226 -15.616  71.164  1.00 37.95           N  
ATOM   1546  CA  GLU   232    -182.183 -16.176  72.014  1.00 36.23           C  
ATOM   1547  C   GLU   232    -182.323 -17.691  72.137  1.00 40.39           C  
ATOM   1548  O   GLU   232    -183.425 -18.215  72.307  1.00 37.34           O  
ATOM   1549  CB  GLU   232    -182.200 -15.541  73.417  1.00 18.05           C  
ATOM   1550  CG  GLU   232    -181.789 -14.067  73.424  1.00  0.00           C  
ATOM   1551  CD  GLU   232    -182.106 -13.496  74.799  1.00  0.00           C  
ATOM   1552  OE1 GLU   232    -182.653 -14.257  75.643  1.00  0.00           O  
ATOM   1553  OE2 GLU   232    -181.806 -12.294  75.023  1.00  0.00           O  
ATOM   1554  N   SER   240    -181.197 -18.390  72.040  1.00 33.94           N  
ATOM   1555  CA  SER   240    -181.175 -19.844  72.152  1.00 18.82           C  
ATOM   1556  C   SER   240    -179.978 -20.304  72.975  1.00 31.73           C  
ATOM   1557  O   SER   240    -178.927 -19.663  72.967  1.00 51.25           O  
ATOM   1558  CB  SER   240    -181.140 -20.493  70.766  1.00 16.67           C  
ATOM   1559  OG  SER   240    -179.907 -20.204  70.123  1.00  0.00           O  
ATOM   1560  N   PRO   241    -180.140 -21.414  73.688  1.00 21.98           N  
ATOM   1561  CA  PRO   241    -179.055 -21.961  74.492  1.00 24.78           C  
ATOM   1562  C   PRO   241    -177.976 -22.555  73.594  1.00 25.87           C  
ATOM   1563  O   PRO   241    -178.275 -23.109  72.536  1.00 36.39           O  
ATOM   1564  CB  PRO   241    -179.579 -23.020  75.464  1.00 28.40           C  
ATOM   1565  CG  PRO   241    -180.853 -23.715  74.980  1.00  0.00           C  
ATOM   1566  CD  PRO   241    -181.792 -22.797  74.196  1.00  0.00           C  
ATOM   1567  N   TYR   242    -176.723 -22.439  74.019  1.00 28.08           N  
ATOM   1568  CA  TYR   242    -175.603 -22.954  73.241  1.00 34.87           C  
ATOM   1569  C   TYR   242    -175.287 -24.403  73.597  1.00 16.25           C  
ATOM   1570  O   TYR   242    -174.144 -24.745  73.898  1.00 19.57           O  
ATOM   1571  CB  TYR   242    -174.364 -22.080  73.447  1.00 40.34           C  
ATOM   1572  CG  TYR   242    -174.670 -20.732  72.892  1.00  0.00           C  
ATOM   1573  CD1 TYR   242    -175.083 -19.703  73.749  1.00  0.00           C  
ATOM   1574  CD2 TYR   242    -174.549 -20.454  71.513  1.00  0.00           C  
ATOM   1575  CE1 TYR   242    -175.378 -18.414  73.263  1.00  0.00           C  
ATOM   1576  CE2 TYR   242    -174.845 -19.149  71.002  1.00  0.00           C  
ATOM   1577  CZ  TYR   242    -175.259 -18.141  71.896  1.00  0.00           C  
ATOM   1578  OH  TYR   242    -175.559 -16.873  71.450  1.00  0.00           O  
ATOM   1579  N   THR   243    -176.308 -25.251  73.562  1.00 22.39           N  
ATOM   1580  CA  THR   243    -176.136 -26.652  73.898  1.00 24.99           C  
ATOM   1581  C   THR   243    -176.921 -27.052  75.131  1.00 16.91           C  
ATOM   1582  O   THR   243    -177.461 -26.202  75.838  1.00 15.72           O  
ATOM   1583  CB  THR   243    -174.646 -26.976  74.121  1.00  0.00           O  
ATOM   1584  OG1 THR   243    -174.137 -26.212  75.205  1.00  0.00           O  
ATOM   1585  CG2 THR   243    -173.855 -26.640  72.846  1.00  0.00           C  
ATOM   1586  N   MET   244    -176.990 -28.355  75.384  1.00 20.04           N  
ATOM   1587  CA  MET   244    -177.691 -28.877  76.551  1.00 16.69           C  
ATOM   1588  C   MET   244    -176.968 -28.509  77.841  1.00 16.44           C  
ATOM   1589  O   MET   244    -177.601 -28.200  78.851  1.00 29.77           O  
ATOM   1590  CB  MET   244    -177.848 -30.386  76.444  1.00 14.94           C  
ATOM   1591  CG  MET   244    -178.792 -30.823  75.321  1.00  0.00           C  
ATOM   1592  SD  MET   244    -180.504 -30.240  75.504  1.00  0.00           S  
ATOM   1593  CE  MET   244    -180.301 -28.804  74.413  1.00  0.00           C  
ATOM   1594  N   PHE   245    -175.639 -28.548  77.804  1.00 29.21           N  
ATOM   1595  CA  PHE   245    -174.828 -28.185  78.960  1.00 20.11           C  
ATOM   1596  C   PHE   245    -174.979 -26.706  79.299  1.00 20.16           C  
ATOM   1597  O   PHE   245    -175.123 -26.337  80.465  1.00 21.18           O  
ATOM   1598  CB  PHE   245    -173.338 -28.498  78.723  1.00 23.77           C  
ATOM   1599  CG  PHE   245    -173.157 -29.968  78.883  1.00  0.00           C  
ATOM   1600  CD1 PHE   245    -173.058 -30.836  77.772  1.00  0.00           C  
ATOM   1601  CD2 PHE   245    -173.080 -30.528  80.172  1.00  0.00           C  
ATOM   1602  CE1 PHE   245    -172.882 -32.240  77.936  1.00  0.00           C  
ATOM   1603  CE2 PHE   245    -172.904 -31.933  80.363  1.00  0.00           C  
ATOM   1604  CZ  PHE   245    -172.805 -32.792  79.238  1.00  0.00           C  
ATOM   1605  N   GLY   246    -174.947 -25.865  78.270  1.00 29.90           N  
ATOM   1606  CA  GLY   246    -175.137 -24.429  78.439  1.00 20.76           C  
ATOM   1607  C   GLY   246    -176.521 -24.124  78.998  1.00 21.28           C  
ATOM   1608  O   GLY   246    -176.677 -23.276  79.879  1.00 23.12           O  
ATOM   1609  N   GLN   247    -177.521 -24.830  78.479  1.00 24.73           N  
ATOM   1610  CA  GLN   247    -178.892 -24.697  78.952  1.00 22.16           C  
ATOM   1611  C   GLN   247    -178.982 -25.068  80.426  1.00 19.04           C  
ATOM   1612  O   GLN   247    -179.601 -24.359  81.216  1.00 22.22           O  
ATOM   1613  CB  GLN   247    -179.834 -25.574  78.122  1.00 24.14           C  
ATOM   1614  CG  GLN   247    -181.295 -25.493  78.569  1.00  0.00           C  
ATOM   1615  CD  GLN   247    -181.874 -24.185  78.049  1.00  0.00           C  
ATOM   1616  OE1 GLN   247    -181.190 -23.164  78.001  1.00  0.00           O  
ATOM   1617  NE2 GLN   247    -183.168 -24.144  77.631  1.00  0.00           N  
ATOM   1618  N   MET   248    -178.354 -26.183  80.784  1.00 20.56           N  
ATOM   1619  CA  MET   248    -178.325 -26.656  82.163  1.00 17.77           C  
ATOM   1620  C   MET   248    -177.690 -25.617  83.083  1.00 20.18           C  
ATOM   1621  O   MET   248    -178.220 -25.306  84.153  1.00 13.33           O  
ATOM   1622  CB  MET   248    -177.560 -27.978  82.249  1.00  9.04           C  
ATOM   1623  CG  MET   248    -177.463 -28.535  83.670  1.00  0.00           C  
ATOM   1624  SD  MET   248    -176.500 -30.070  83.814  1.00  0.00           S  
ATOM   1625  CE  MET   248    -174.890 -29.272  83.549  1.00  0.00           C  
ATOM   1626  N   LYS   249    -176.559 -25.072  82.641  1.00 25.68           N  
ATOM   1627  CA  LYS   249    -175.821 -24.078  83.412  1.00 23.71           C  
ATOM   1628  C   LYS   249    -176.646 -22.816  83.633  1.00 27.93           C  
ATOM   1629  O   LYS   249    -176.707 -22.297  84.748  1.00 36.41           O  
ATOM   1630  CB  LYS   249    -174.506 -23.728  82.710  1.00 11.32           C  
ATOM   1631  CG  LYS   249    -173.653 -22.719  83.482  1.00  0.00           C  
ATOM   1632  CD  LYS   249    -172.307 -22.421  82.817  1.00  0.00           C  
ATOM   1633  CE  LYS   249    -171.475 -21.375  83.563  1.00  0.00           C  
ATOM   1634  NZ  LYS   249    -170.206 -21.131  82.843  1.00  0.00           N  
ATOM   1635  N   SER   250    -177.280 -22.327  82.571  1.00 26.42           N  
ATOM   1636  CA  SER   250    -178.089 -21.117  82.670  1.00 18.15           C  
ATOM   1637  C   SER   250    -179.317 -21.340  83.549  1.00 21.28           C  
ATOM   1638  O   SER   250    -179.698 -20.465  84.326  1.00 31.39           O  
ATOM   1639  CB  SER   250    -178.517 -20.642  81.281  1.00 27.33           C  
ATOM   1640  OG  SER   250    -177.382 -20.229  80.535  1.00  0.00           O  
ATOM   1641  N   HIS   251    -179.925 -22.519  83.431  1.00 21.77           N  
ATOM   1642  CA  HIS   251    -181.095 -22.859  84.235  1.00 19.63           C  
ATOM   1643  C   HIS   251    -180.743 -22.900  85.715  1.00 22.09           C  
ATOM   1644  O   HIS   251    -181.434 -22.303  86.540  1.00 36.25           O  
ATOM   1645  CB  HIS   251    -181.704 -24.215  83.824  1.00 23.39           C  
ATOM   1646  CG  HIS   251    -182.361 -24.178  82.475  1.00  0.00           C  
ATOM   1647  ND1 HIS   251    -182.756 -25.302  81.780  1.00  0.00           N  
ATOM   1648  CD2 HIS   251    -182.698 -23.135  81.682  1.00  0.00           C  
ATOM   1649  CE1 HIS   251    -183.298 -24.971  80.646  1.00  0.00           C  
ATOM   1650  NE2 HIS   251    -183.279 -23.657  80.552  1.00  0.00           N  
ATOM   1651  N   VAL   252    -179.667 -23.607  86.049  1.00 14.88           N  
ATOM   1652  CA  VAL   252    -179.234 -23.702  87.439  1.00 15.38           C  
ATOM   1653  C   VAL   252    -178.841 -22.332  87.988  1.00 19.18           C  
ATOM   1654  O   VAL   252    -179.208 -21.972  89.107  1.00 30.80           O  
ATOM   1655  CB  VAL   252    -178.048 -24.678  87.594  1.00 16.87           C  
ATOM   1656  CG1 VAL   252    -177.493 -24.630  89.010  1.00  0.00           C  
ATOM   1657  CG2 VAL   252    -178.476 -26.092  87.237  1.00  0.00           C  
ATOM   1658  N   LYS   253    -178.108 -21.563  87.189  1.00 25.91           N  
ATOM   1659  CA  LYS   253    -177.613 -20.261  87.626  1.00 22.71           C  
ATOM   1660  C   LYS   253    -178.726 -19.227  87.782  1.00 26.95           C  
ATOM   1661  O   LYS   253    -178.600 -18.293  88.575  1.00 37.97           O  
ATOM   1662  CB  LYS   253    -176.559 -19.748  86.655  1.00 29.20           C  
ATOM   1663  CG  LYS   253    -175.931 -18.420  87.082  1.00  0.00           C  
ATOM   1664  CD  LYS   253    -174.802 -17.951  86.161  1.00  0.00           C  
ATOM   1665  CE  LYS   253    -174.171 -16.627  86.592  1.00  0.00           C  
ATOM   1666  NZ  LYS   253    -173.082 -16.258  85.659  1.00  0.00           N  
ATOM   1667  N   ALA   254    -179.813 -19.390  87.035  1.00 23.81           N  
ATOM   1668  CA  ALA   254    -180.886 -18.399  87.047  1.00 29.37           C  
ATOM   1669  C   ALA   254    -182.028 -18.754  87.996  1.00 34.46           C  
ATOM   1670  O   ALA   254    -182.539 -17.893  88.709  1.00 45.24           O  
ATOM   1671  CB  ALA   254    -181.442 -18.204  85.636  1.00 27.09           C  
ATOM   1672  N   VAL   255    -182.426 -20.023  88.000  1.00 33.72           N  
ATOM   1673  CA  VAL   255    -183.617 -20.444  88.730  1.00 28.92           C  
ATOM   1674  C   VAL   255    -183.323 -21.505  89.788  1.00 24.32           C  
ATOM   1675  O   VAL   255    -184.164 -21.791  90.640  1.00 21.13           O  
ATOM   1676  CB  VAL   255    -184.668 -20.972  87.752  1.00 33.19           C  
ATOM   1677  CG1 VAL   255    -185.150 -19.923  86.748  1.00  0.00           C  
ATOM   1678  CG2 VAL   255    -184.174 -22.143  86.899  1.00  0.00           C  
ATOM   1679  N   GLY   256    -182.132 -22.090  89.731  1.00 23.39           N  
ATOM   1680  CA  GLY   256    -181.755 -23.127  90.672  1.00 19.97           C  
ATOM   1681  C   GLY   256    -181.942 -24.520  90.102  1.00 16.29           C  
ATOM   1682  O   GLY   256    -182.515 -24.688  89.025  1.00 26.24           O  
ATOM   1683  N   LEU   257    -181.453 -25.520  90.828  1.00 18.68           N  
ATOM   1684  CA  LEU   257    -181.524 -26.908  90.382  1.00 21.61           C  
ATOM   1685  C   LEU   257    -182.965 -27.413  90.332  1.00 20.01           C  
ATOM   1686  O   LEU   257    -183.334 -28.180  89.440  1.00 28.72           O  
ATOM   1687  CB  LEU   257    -180.694 -27.831  91.298  1.00 11.15           C  
ATOM   1688  CG  LEU   257    -180.707 -29.297  90.860  1.00  0.00           C  
ATOM   1689  CD1 LEU   257    -180.142 -29.560  89.466  1.00  0.00           C  
ATOM   1690  CD2 LEU   257    -179.907 -30.244  91.752  1.00  0.00           C  
ATOM   1691  N   LYS   258    -183.781 -26.964  91.283  1.00 18.17           N  
ATOM   1692  CA  LYS   258    -185.164 -27.395  91.381  1.00 17.61           C  
ATOM   1693  C   LYS   258    -185.981 -27.111  90.135  1.00 15.27           C  
ATOM   1694  O   LYS   258    -186.958 -27.807  89.849  1.00 20.09           O  
ATOM   1695  CB  LYS   258    -185.829 -26.725  92.587  1.00  0.00           O  
ATOM   1696  CG  LYS   258    -185.318 -27.244  93.933  1.00  0.00           C  
ATOM   1697  CD  LYS   258    -185.977 -26.571  95.139  1.00  0.00           C  
ATOM   1698  CE  LYS   258    -185.461 -27.087  96.485  1.00  0.00           C  
ATOM   1699  NZ  LYS   258    -186.126 -26.363  97.591  1.00  0.00           N  
ATOM   1700  N   GLU   259    -185.566 -26.098  89.382  1.00 13.24           N  
ATOM   1701  CA  GLU   259    -186.250 -25.715  88.152  1.00 19.25           C  
ATOM   1702  C   GLU   259    -186.184 -26.824  87.107  1.00 22.23           C  
ATOM   1703  O   GLU   259    -186.974 -26.848  86.162  1.00 17.96           O  
ATOM   1704  CB  GLU   259    -185.646 -24.428  87.588  1.00 17.96           C  
ATOM   1705  CG  GLU   259    -185.917 -23.196  88.453  1.00  0.00           C  
ATOM   1706  CD  GLU   259    -187.425 -22.999  88.532  1.00  0.00           C  
ATOM   1707  OE1 GLU   259    -188.072 -22.950  87.452  1.00  0.00           O  
ATOM   1708  OE2 GLU   259    -187.948 -22.894  89.673  1.00  0.00           O  
ATOM   1709  N   PHE   264    -185.235 -27.737  87.280  1.00 16.43           N  
ATOM   1710  CA  PHE   264    -185.090 -28.874  86.381  1.00 12.01           C  
ATOM   1711  C   PHE   264    -186.172 -29.924  86.619  1.00 18.88           C  
ATOM   1712  O   PHE   264    -186.392 -30.796  85.777  1.00 28.78           O  
ATOM   1713  CB  PHE   264    -183.710 -29.510  86.548  1.00 14.15           C  
ATOM   1714  CG  PHE   264    -182.708 -28.560  85.987  1.00  0.00           C  
ATOM   1715  CD1 PHE   264    -183.090 -27.430  85.229  1.00  0.00           C  
ATOM   1716  CD2 PHE   264    -181.337 -28.775  86.210  1.00  0.00           C  
ATOM   1717  CE1 PHE   264    -182.125 -26.525  84.700  1.00  0.00           C  
ATOM   1718  CE2 PHE   264    -180.349 -27.883  85.691  1.00  0.00           C  
ATOM   1719  CZ  PHE   264    -180.747 -26.754  84.931  1.00  0.00           C  
ATOM   1720  N   PHE   265    -186.844 -29.843  87.764  1.00 11.68           N  
ATOM   1721  CA  PHE   265    -187.825 -30.859  88.136  1.00 11.43           C  
ATOM   1722  C   PHE   265    -189.270 -30.370  88.069  1.00 11.72           C  
ATOM   1723  O   PHE   265    -190.145 -30.928  88.730  1.00 16.81           O  
ATOM   1724  CB  PHE   265    -187.526 -31.384  89.540  1.00 14.29           C  
ATOM   1725  CG  PHE   265    -186.233 -32.138  89.640  1.00  0.00           C  
ATOM   1726  CD1 PHE   265    -186.189 -33.498  89.380  1.00  0.00           C  
ATOM   1727  CD2 PHE   265    -185.060 -31.489  89.990  1.00  0.00           C  
ATOM   1728  CE1 PHE   265    -185.002 -34.198  89.468  1.00  0.00           C  
ATOM   1729  CE2 PHE   265    -183.868 -32.184  90.080  1.00  0.00           C  
ATOM   1730  CZ  PHE   265    -183.840 -33.540  89.819  1.00  0.00           C  
ATOM   1731  N   LYS   266    -189.523 -29.337  87.275  1.00 11.89           N  
ATOM   1732  CA  LYS   266    -190.882 -28.836  87.100  1.00 11.64           C  
ATOM   1733  C   LYS   266    -191.726 -29.783  86.249  1.00 13.40           C  
ATOM   1734  O   LYS   266    -191.401 -30.044  85.091  1.00 20.33           O  
ATOM   1735  CB  LYS   266    -190.864 -27.444  86.466  1.00 11.86           C  
ATOM   1736  CG  LYS   266    -190.243 -26.365  87.339  1.00  0.00           C  
ATOM   1737  CD  LYS   266    -190.489 -24.983  86.755  1.00  0.00           C  
ATOM   1738  CE  LYS   266    -189.716 -23.915  87.510  1.00  0.00           C  
ATOM   1739  NZ  LYS   266    -189.917 -22.564  86.916  1.00  0.00           N  
ATOM   1740  N   VAL   267    -192.807 -30.294  86.829  1.00 17.98           N  
ATOM   1741  CA  VAL   267    -193.724 -31.162  86.110  1.00 18.71           C  
ATOM   1742  C   VAL   267    -193.456 -32.649  86.248  1.00 18.27           C  
ATOM   1743  O   VAL   267    -194.091 -33.460  85.575  1.00 21.37           O  
ATOM   1744  CB  VAL   267    -193.724 -30.795  84.610  1.00  0.00           O  
ATOM   1745  CG1 VAL   267    -194.174 -29.358  84.333  1.00  0.00           C  
ATOM   1746  CG2 VAL   267    -192.347 -30.916  83.953  1.00  0.00           C  
ATOM   1747  N   SER   268    -192.518 -33.014  87.116  1.00 14.57           N  
ATOM   1748  CA  SER   268    -192.162 -34.417  87.319  1.00 12.92           C  
ATOM   1749  C   SER   268    -193.315 -35.217  87.930  1.00 23.45           C  
ATOM   1750  O   SER   268    -193.607 -36.336  87.496  1.00 20.04           O  
ATOM   1751  CB  SER   268    -190.916 -34.522  88.204  1.00 12.64           C  
ATOM   1752  OG  SER   268    -189.791 -33.977  87.531  1.00  0.00           O  
ATOM   1753  N   TYR   269    -193.971 -34.638  88.932  1.00 21.27           N  
ATOM   1754  CA  TYR   269    -195.107 -35.278  89.572  1.00 13.35           C  
ATOM   1755  C   TYR   269    -196.264 -35.449  88.608  1.00 18.25           C  
ATOM   1756  O   TYR   269    -196.963 -36.465  88.629  1.00 18.11           O  
ATOM   1757  CB  TYR   269    -195.562 -34.459  90.789  1.00  0.00           O  
ATOM   1758  CG  TYR   269    -194.473 -34.521  91.804  1.00  0.00           C  
ATOM   1759  CD1 TYR   269    -193.541 -33.480  91.892  1.00  0.00           C  
ATOM   1760  CD2 TYR   269    -194.355 -35.612  92.695  1.00  0.00           C  
ATOM   1761  CE1 TYR   269    -192.499 -33.503  92.840  1.00  0.00           C  
ATOM   1762  CE2 TYR   269    -193.302 -35.650  93.666  1.00  0.00           C  
ATOM   1763  CZ  TYR   269    -192.382 -34.583  93.721  1.00  0.00           C  
ATOM   1764  OH  TYR   269    -191.351 -34.579  94.635  1.00  0.00           O  
ATOM   1765  N   GLN   271    -196.461 -34.448  87.755  1.00 12.61           N  
ATOM   1766  CA  GLN   271    -197.476 -34.519  86.712  1.00 15.02           C  
ATOM   1767  C   GLN   271    -197.136 -35.635  85.731  1.00 17.34           C  
ATOM   1768  O   GLN   271    -198.023 -36.276  85.168  1.00 22.63           O  
ATOM   1769  CB  GLN   271    -197.596 -33.187  85.988  1.00 19.65           C  
ATOM   1770  CG  GLN   271    -198.148 -32.063  86.867  1.00  0.00           C  
ATOM   1771  CD  GLN   271    -199.553 -32.455  87.304  1.00  0.00           C  
ATOM   1772  OE1 GLN   271    -200.351 -32.945  86.507  1.00  0.00           O  
ATOM   1773  NE2 GLN   271    -199.930 -32.260  88.596  1.00  0.00           N  
ATOM   1774  N   GLN   272    -195.841 -35.863  85.535  1.00  9.91           N  
ATOM   1775  CA  GLN   272    -195.377 -36.941  84.673  1.00 12.39           C  
ATOM   1776  C   GLN   272    -195.675 -38.296  85.302  1.00 16.44           C  
ATOM   1777  O   GLN   272    -196.031 -39.249  84.607  1.00 27.97           O  
ATOM   1778  CB  GLN   272    -193.881 -36.799  84.391  1.00 17.71           C  
ATOM   1779  CG  GLN   272    -193.337 -37.864  83.437  1.00  0.00           C  
ATOM   1780  CD  GLN   272    -191.864 -37.569  83.194  1.00  0.00           C  
ATOM   1781  OE1 GLN   272    -191.301 -36.638  83.768  1.00  0.00           O  
ATOM   1782  NE2 GLN   272    -191.159 -38.348  82.330  1.00  0.00           N  
ATOM   1783  N   VAL   273    -195.523 -38.378  86.621  1.00 10.45           N  
ATOM   1784  CA  VAL   273    -195.850 -39.601  87.349  1.00 10.67           C  
ATOM   1785  C   VAL   273    -197.348 -39.894  87.260  1.00 18.46           C  
ATOM   1786  O   VAL   273    -197.765 -41.039  87.040  1.00 22.74           O  
ATOM   1787  CB  VAL   273    -195.430 -39.509  88.829  1.00 10.73           C  
ATOM   1788  CG1 VAL   273    -195.924 -40.682  89.678  1.00  0.00           C  
ATOM   1789  CG2 VAL   273    -193.914 -39.479  89.031  1.00  0.00           C  
ATOM   1790  N   ALA   274    -198.153 -38.844  87.414  1.00 16.94           N  
ATOM   1791  CA  ALA   274    -199.599 -38.965  87.267  1.00 19.21           C  
ATOM   1792  C   ALA   274    -199.957 -39.420  85.857  1.00 20.04           C  
ATOM   1793  O   ALA   274    -200.872 -40.225  85.664  1.00 31.13           O  
ATOM   1794  CB  ALA   274    -200.289 -37.637  87.583  1.00 15.00           C  
ATOM   1795  N   VAL   275    -199.229 -38.904  84.873  1.00 12.69           N  
ATOM   1796  CA  VAL   275    -199.429 -39.303  83.486  1.00 20.31           C  
ATOM   1797  C   VAL   275    -199.099 -40.783  83.315  1.00 27.31           C  
ATOM   1798  O   VAL   275    -199.761 -41.497  82.557  1.00 30.96           O  
ATOM   1799  CB  VAL   275    -198.568 -38.456  82.550  1.00 20.19           C  
ATOM   1800  CG1 VAL   275    -198.578 -38.947  81.101  1.00  0.00           C  
ATOM   1801  CG2 VAL   275    -199.005 -36.990  82.478  1.00  0.00           C  
ATOM   1802  N   ARG   276    -198.075 -41.236  84.032  1.00 18.15           N  
ATOM   1803  CA  ARG   276    -197.658 -42.630  83.975  1.00 16.87           C  
ATOM   1804  C   ARG   276    -198.735 -43.554  84.534  1.00 35.63           C  
ATOM   1805  O   ARG   276    -199.110 -44.541  83.895  1.00 52.20           O  
ATOM   1806  CB  ARG   276    -196.347 -42.833  84.737  1.00 22.23           C  
ATOM   1807  CG  ARG   276    -195.861 -44.283  84.739  1.00  0.00           C  
ATOM   1808  CD  ARG   276    -195.539 -44.824  83.344  1.00  0.00           C  
ATOM   1809  NE  ARG   276    -194.988 -46.198  83.513  1.00  0.00           N  
ATOM   1810  CZ  ARG   276    -194.836 -47.010  82.426  1.00  0.00           C  
ATOM   1811  NH1 ARG   276    -195.263 -46.320  81.328  1.00  0.00           N  
ATOM   1812  NH2 ARG   276    -194.317 -48.195  82.862  1.00  0.00           N  
ATOM   1813  N   ALA   277    -199.239 -43.229  85.723  1.00 26.08           N  
ATOM   1814  CA  ALA   277    -200.253 -44.076  86.349  1.00 32.81           C  
ATOM   1815  C   ALA   277    -201.574 -44.010  85.580  1.00 40.21           C  
ATOM   1816  O   ALA   277    -202.347 -44.973  85.571  1.00 49.81           O  
ATOM   1817  CB  ALA   277    -200.488 -43.696  87.833  1.00 36.88           C  
ATOM   1818  N   PRO   278    -201.816 -42.885  84.912  1.00 27.61           N  
ATOM   1819  CA  PRO   278    -203.014 -42.733  84.098  1.00 21.49           C  
ATOM   1820  C   PRO   278    -202.917 -43.627  82.869  1.00 38.28           C  
ATOM   1821  O   PRO   278    -203.861 -44.343  82.534  1.00 48.71           O  
ATOM   1822  CB  PRO   278    -203.210 -41.283  83.692  1.00 18.95           C  
ATOM   1823  CG  PRO   278    -202.559 -40.287  84.654  1.00  0.00           C  
ATOM   1824  CD  PRO   278    -201.235 -40.779  85.241  1.00  0.00           C  
ATOM   1825  N   GLN   279    -201.762 -43.585  82.210  1.00 34.45           N  
ATOM   1826  CA  GLN   279    -201.519 -44.404  81.037  1.00 28.02           C  
ATOM   1827  C   GLN   279    -201.579 -45.888  81.338  1.00 30.54           C  
ATOM   1828  O   GLN   279    -202.222 -46.649  80.611  1.00 37.52           O  
ATOM   1829  CB  GLN   279    -200.155 -44.058  80.430  1.00  0.00           O  
ATOM   1830  CG  GLN   279    -199.834 -44.850  79.161  1.00  0.00           C  
ATOM   1831  CD  GLN   279    -198.470 -44.398  78.657  1.00  0.00           C  
ATOM   1832  OE1 GLN   279    -197.791 -43.598  79.298  1.00  0.00           O  
ATOM   1833  NE2 GLN   279    -197.996 -44.887  77.480  1.00  0.00           N  
ATOM   1834  N   ALA   280    -200.916 -46.303  82.413  1.00 32.72           N  
ATOM   1835  CA  ALA   280    -200.932 -47.705  82.819  1.00 42.64           C  
ATOM   1836  C   ALA   280    -202.342 -48.144  83.205  1.00 42.88           C  
ATOM   1837  O   ALA   280    -202.775 -49.259  82.881  1.00 46.10           O  
ATOM   1838  CB  ALA   280    -199.968 -47.935  83.972  1.00 70.55           C  
ATOM   1839  N   ALA   281    -203.065 -47.255  83.879  1.00 44.30           N  
ATOM   1840  CA  ALA   281    -204.429 -47.541  84.279  1.00 48.81           C  
ATOM   1841  C   ALA   281    -205.335 -47.775  83.085  1.00 42.83           C  
ATOM   1842  O   ALA   281    -206.019 -48.798  83.003  1.00 45.21           O  
ATOM   1843  CB  ALA   281    -204.974 -46.397  85.127  1.00  0.00           O  
ATOM   1844  N   ILE   282    -205.326 -46.833  82.146  1.00 36.58           N  
ATOM   1845  CA  ILE   282    -206.219 -46.917  80.998  1.00 32.12           C  
ATOM   1846  C   ILE   282    -205.791 -48.010  80.020  1.00 30.73           C  
ATOM   1847  O   ILE   282    -206.622 -48.537  79.281  1.00 35.39           O  
ATOM   1848  CB  ILE   282    -206.310 -45.571  80.249  1.00 25.23           C  
ATOM   1849  CG1 ILE   282    -204.972 -45.113  79.646  1.00  0.00           C  
ATOM   1850  CG2 ILE   282    -206.772 -44.404  81.138  1.00  0.00           C  
ATOM   1851  CD1 ILE   282    -205.099 -43.889  78.740  1.00  0.00           C  
ATOM   1852  N   THR   283    -204.508 -48.365  80.018  1.00 33.69           N  
ATOM   1853  CA  THR   283    -204.058 -49.430  79.131  1.00 46.50           C  
ATOM   1854  C   THR   283    -204.415 -50.780  79.748  1.00 42.52           C  
ATOM   1855  O   THR   283    -204.623 -51.760  79.033  1.00 50.79           O  
ATOM   1856  CB  THR   283    -202.537 -49.357  78.832  1.00 35.03           C  
ATOM   1857  OG1 THR   283    -202.220 -48.117  78.217  1.00  0.00           O  
ATOM   1858  CG2 THR   283    -202.148 -50.507  77.888  1.00  0.00           C  
ATOM   1859  N   PHE   284    -204.518 -50.823  81.075  1.00 49.68           N  
ATOM   1860  CA  PHE   284    -204.962 -52.042  81.740  1.00 45.27           C  
ATOM   1861  C   PHE   284    -206.463 -52.227  81.535  1.00 42.89           C  
ATOM   1862  O   PHE   284    -206.933 -53.328  81.219  1.00 41.49           O  
ATOM   1863  CB  PHE   284    -204.628 -51.999  83.232  1.00 43.49           C  
ATOM   1864  CG  PHE   284    -204.900 -53.353  83.791  1.00  0.00           C  
ATOM   1865  CD1 PHE   284    -204.020 -54.439  83.583  1.00  0.00           C  
ATOM   1866  CD2 PHE   284    -206.061 -53.577  84.554  1.00  0.00           C  
ATOM   1867  CE1 PHE   284    -204.287 -55.730  84.125  1.00  0.00           C  
ATOM   1868  CE2 PHE   284    -206.351 -54.860  85.109  1.00  0.00           C  
ATOM   1869  CZ  PHE   284    -205.460 -55.941  84.890  1.00  0.00           C  
ATOM   1870  N   LEU   286    -207.208 -51.137  81.697  1.00 46.38           N  
ATOM   1871  CA  LEU   286    -208.647 -51.151  81.455  1.00 39.35           C  
ATOM   1872  C   LEU   286    -208.945 -51.550  80.013  1.00 41.16           C  
ATOM   1873  O   LEU   286    -209.829 -52.372  79.756  1.00 29.66           O  
ATOM   1874  CB  LEU   286    -209.262 -49.783  81.760  1.00 42.07           C  
ATOM   1875  CG  LEU   286    -209.266 -49.435  83.250  1.00  0.00           C  
ATOM   1876  CD1 LEU   286    -209.708 -48.010  83.580  1.00  0.00           C  
ATOM   1877  CD2 LEU   286    -210.187 -50.299  84.112  1.00  0.00           C  
ATOM   1878  N   ILE   287    -208.198 -50.974  79.076  1.00 54.34           N  
ATOM   1879  CA  ILE   287    -208.391 -51.287  77.666  1.00 40.43           C  
ATOM   1880  C   ILE   287    -207.963 -52.716  77.359  1.00 36.45           C  
ATOM   1881  O   ILE   287    -208.515 -53.347  76.461  1.00 47.52           O  
ATOM   1882  CB  ILE   287    -207.630 -50.307  76.771  1.00 43.31           C  
ATOM   1883  CG1 ILE   287    -208.089 -50.332  75.304  1.00  0.00           C  
ATOM   1884  CG2 ILE   287    -206.115 -50.571  76.723  1.00  0.00           C  
ATOM   1885  CD1 ILE   287    -207.543 -49.172  74.474  1.00  0.00           C  
ATOM   1886  N   PHE   288    -206.969 -53.219  78.087  1.00 31.60           N  
ATOM   1887  CA  PHE   288    -206.565 -54.613  77.929  1.00 36.91           C  
ATOM   1888  C   PHE   288    -207.699 -55.544  78.342  1.00 41.60           C  
ATOM   1889  O   PHE   288    -207.972 -56.543  77.671  1.00 48.16           O  
ATOM   1890  CB  PHE   288    -205.309 -54.920  78.746  1.00 48.80           C  
ATOM   1891  CG  PHE   288    -204.975 -56.356  78.532  1.00  0.00           C  
ATOM   1892  CD1 PHE   288    -204.321 -56.808  77.365  1.00  0.00           C  
ATOM   1893  CD2 PHE   288    -205.314 -57.308  79.512  1.00  0.00           C  
ATOM   1894  CE1 PHE   288    -204.003 -58.183  77.171  1.00  0.00           C  
ATOM   1895  CE2 PHE   288    -205.008 -58.693  79.343  1.00  0.00           C  
ATOM   1896  CZ  PHE   288    -204.350 -59.130  78.165  1.00  0.00           C  
ATOM   1897  N   GLY   289    -208.368 -55.202  79.440  1.00 47.56           N  
ATOM   1898  CA  GLY   289    -209.491 -56.005  79.921  1.00 41.38           C  
ATOM   1899  C   GLY   289    -210.698 -55.928  78.993  1.00 38.14           C  
ATOM   1900  O   GLY   289    -211.349 -56.940  78.725  1.00 39.39           O  
ATOM   1901  N   MET   290    -210.986 -54.728  78.498  1.00 33.93           N  
ATOM   1902  CA  MET   290    -212.077 -54.540  77.547  1.00 42.98           C  
ATOM   1903  C   MET   290    -211.818 -55.296  76.255  1.00 53.54           C  
ATOM   1904  O   MET   290    -212.728 -55.882  75.671  1.00 42.20           O  
ATOM   1905  CB  MET   290    -212.279 -53.055  77.236  1.00 53.49           C  
ATOM   1906  CG  MET   290    -212.841 -52.256  78.413  1.00  0.00           C  
ATOM   1907  SD  MET   290    -214.479 -52.801  78.980  1.00  0.00           S  
ATOM   1908  CE  MET   290    -215.357 -52.239  77.492  1.00  0.00           C  
ATOM   1909  N   ASP   291    -210.568 -55.268  75.810  1.00 61.11           N  
ATOM   1910  CA  ASP   291    -210.181 -55.930  74.576  1.00 56.26           C  
ATOM   1911  C   ASP   291    -210.186 -57.443  74.743  1.00 56.31           C  
ATOM   1912  O   ASP   291    -210.416 -58.181  73.785  1.00 51.52           O  
ATOM   1913  CB  ASP   291    -208.805 -55.463  74.123  1.00 67.27           C  
ATOM   1914  CG  ASP   291    -208.942 -54.046  73.587  1.00  0.00           C  
ATOM   1915  OD1 ASP   291    -210.102 -53.606  73.367  1.00  0.00           O  
ATOM   1916  OD2 ASP   291    -207.889 -53.382  73.391  1.00  0.00           O  
ATOM   1917  N   GLU   292    -209.909 -57.898  75.962  1.00 47.07           N  
ATOM   1918  CA  GLU   292    -209.891 -59.326  76.269  1.00 50.23           C  
ATOM   1919  C   GLU   292    -211.272 -59.956  76.109  1.00 51.13           C  
ATOM   1920  O   GLU   292    -211.395 -61.148  75.823  1.00 55.18           O  
ATOM   1921  CB  GLU   292    -209.379 -59.556  77.693  1.00 46.01           C  
ATOM   1922  CG  GLU   292    -209.233 -61.035  78.058  1.00  0.00           C  
ATOM   1923  CD  GLU   292    -208.625 -61.118  79.450  1.00  0.00           C  
ATOM   1924  OE1 GLU   292    -208.335 -60.040  80.034  1.00  0.00           O  
ATOM   1925  OE2 GLU   292    -208.440 -62.261  79.948  1.00  0.00           O  
ATOM   1926  N   TYR   293    -212.308 -59.144  76.289  1.00 47.65           N  
ATOM   1927  CA  TYR   293    -213.682 -59.621  76.204  1.00 44.55           C  
ATOM   1928  C   TYR   293    -214.176 -59.693  74.762  1.00 43.79           C  
ATOM   1929  O   TYR   293    -214.717 -60.715  74.336  1.00 38.91           O  
ATOM   1930  CB  TYR   293    -214.633 -58.723  77.018  1.00 38.31           C  
ATOM   1931  CG  TYR   293    -216.011 -59.265  76.855  1.00  0.00           C  
ATOM   1932  CD1 TYR   293    -216.386 -60.430  77.538  1.00  0.00           C  
ATOM   1933  CD2 TYR   293    -216.963 -58.630  76.028  1.00  0.00           C  
ATOM   1934  CE1 TYR   293    -217.681 -60.972  77.412  1.00  0.00           C  
ATOM   1935  CE2 TYR   293    -218.283 -59.169  75.888  1.00  0.00           C  
ATOM   1936  CZ  TYR   293    -218.622 -60.342  76.591  1.00  0.00           C  
ATOM   1937  OH  TYR   293    -219.879 -60.899  76.484  1.00  0.00           O  
ATOM   1938  N   MET   294    -213.986 -58.609  74.016  1.00 53.71           N  
ATOM   1939  CA  MET   294    -214.436 -58.544  72.629  1.00 51.68           C  
ATOM   1940  C   MET   294    -213.688 -59.536  71.746  1.00 62.21           C  
ATOM   1941  O   MET   294    -214.290 -60.429  71.148  1.00 66.05           O  
ATOM   1942  CB  MET   294    -214.265 -57.129  72.076  1.00 45.02           C  
ATOM   1943  CG  MET   294    -215.210 -56.107  72.712  1.00  0.00           C  
ATOM   1944  SD  MET   294    -216.972 -56.396  72.375  1.00  0.00           S  
ATOM   1945  CE  MET   294    -216.880 -55.911  70.627  1.00  0.00           C  
